# Supplementary material for: Mapping of chromatin architecture and enhancer-promoter interactions in the cochlea
Source: Front Mol Biosci. 2025 Oct 15;12:1683964. doi: 10.3389/fmolb.2025.1683964 (PMC12568336; doi:10.3389/fmolb.2025.1683964)
Supplement: Supplementary file 4 [file Table3.csv]

BIN1_CHR	BIN1_START	BIN1_END	BIN2_CHROMOSOME	BIN2_START	BIN2_END	FDR	DETECTION_SCALE	O/E
chr1	4510000	4520000	chr1	4760000	4770000	0.024853791352768217	2.111212657236631	8.0438
chr1	7010000	7020000	chr1	7130000	7140000	0.05016239094430663	2.111212657236631	4.8918
chr1	9560000	9570000	chr1	9690000	9700000	0.005738360671144795	2.111212657236631	4.36754
chr1	9770000	9780000	chr1	10070000	10080000	0.005010926478771841	4.222425314473262	NA
chr1	9780000	9790000	chr1	9940000	9950000	0.055477352789373484	2.111212657236631	3.16923
chr1	10220000	10230000	chr1	10400000	10410000	0.07716841286518461	3.6758347359905126	NA
chr1	10220000	10230000	chr1	10760000	10770000	0.02783317817017382	2.111212657236631	11.377
chr1	10820000	10830000	chr1	11410000	11420000	0.0567272467317077	2.111212657236631	16.993
chr1	10830000	10840000	chr1	11130000	11140000	0.02783317817017382	2.111212657236631	6.80255
chr1	10830000	10840000	chr1	11550000	11560000	0.04287378630885975	2.111212657236631	8.25621
chr1	10840000	10850000	chr1	10970000	10980000	0.06235571586592054	2.111212657236631	8.29832
chr1	11650000	11660000	chr1	12830000	12840000	0.00401478609632655	2.111212657236631	137.572
chr1	12870000	12880000	chr1	12980000	12990000	0.010735070419128192	2.111212657236631	4.15006
chr1	13040000	13050000	chr1	13530000	13540000	0.04287378630885975	2.111212657236631	11.6964
chr1	13150000	13160000	chr1	13520000	13530000	0.042438380434951496	3.6758347359905126	4.85959
chr1	13370000	13380000	chr1	13520000	13530000	0.08674768458702593	2.111212657236631	6.49883
chr1	13700000	13710000	chr1	14710000	14720000	0.02783317817017382	2.599207668339954	17.4619
chr1	13780000	13790000	chr1	14630000	14640000	0.029257273988121175	2.111212657236631	54.8345
chr1	13780000	13790000	chr1	14720000	14730000	0.009027962008130672	2.111212657236631	70.9181
chr1	13790000	13800000	chr1	14300000	14310000	0.026002671707809365	2.111212657236631	8.8257
chr1	13960000	13970000	chr1	14080000	14090000	0.07431562013124064	2.111212657236631	14.6754
chr1	14300000	14310000	chr1	14500000	14510000	0.005010926478771841	2.111212657236631	16.8959
chr1	14730000	14740000	chr1	14970000	14980000	0.09195566788931768	2.599207668339954	5.4149
chr1	14740000	14750000	chr1	14860000	14870000	0.002015800902410936	2.111212657236631	6.11475
chr1	15000000	15010000	chr1	15620000	15630000	0.024853791352768217	3.2	40.4634
chr1	15000000	15010000	chr1	15690000	15700000	0.09719092051854407	2.111212657236631	12.9766
chr1	16100000	16110000	chr1	16420000	16430000	0.04444726443097079	2.599207668339954	4.16732
chr1	16110000	16120000	chr1	16290000	16300000	0.022839723385837875	2.599207668339954	NA
chr1	16800000	16810000	chr1	17120000	17130000	0.005010926478771841	2.111212657236631	11.4601
chr1	17160000	17170000	chr1	17630000	17640000	0.002015800902410936	2.599207668339954	28.6484
chr1	17970000	17980000	chr1	18100000	18110000	0.002165477224789436	2.111212657236631	8.29832
chr1	18350000	18360000	chr1	18970000	18980000	0.002015800902410936	2.111212657236631	42.7113
chr1	18350000	18360000	chr1	19170000	19180000	0.009027962008130672	2.111212657236631	48.9507
chr1	19200000	19210000	chr1	20510000	20520000	0.03232015460052465	2.599207668339954	83.7834
chr1	19200000	19210000	chr1	20300000	20310000	0.04729084658402169	2.599207668339954	34.659
chr1	19200000	19210000	chr1	20440000	20450000	0.053617733077839465	2.599207668339954	53.3846
chr1	20310000	20320000	chr1	20500000	20510000	0.027134833538317586	2.599207668339954	9.90827
chr1	20610000	20620000	chr1	20790000	20800000	0.01245387843330999	2.111212657236631	4.70588
chr1	20930000	20940000	chr1	21160000	21170000	3.453096589178806e-05	2.111212657236631	18.5916
chr1	20940000	20950000	chr1	21080000	21090000	0.07586116208776833	2.111212657236631	NA
chr1	21190000	21200000	chr1	21350000	21360000	0.023012104730970144	3.2	NA
chr1	21430000	21440000	chr1	21960000	21970000	0.003204995300283478	2.599207668339954	9.2577
chr1	21420000	21430000	chr1	22270000	22280000	0.001423668658235185	2.599207668339954	30.8444
chr1	21960000	21970000	chr1	22260000	22270000	0.02664726174466689	2.111212657236631	8.74613
chr1	22600000	22610000	chr1	23280000	23290000	0.0007694856474169373	2.599207668339954	17.8493
chr1	22600000	22610000	chr1	23130000	23140000	0.0007694856474169373	2.111212657236631	25.9216
chr1	23320000	23330000	chr1	23490000	23500000	0.023012104730970144	2.111212657236631	6.71074
chr1	23700000	23710000	chr1	24140000	24150000	0.00387287425601763	2.111212657236631	8.9155
chr1	23710000	23720000	chr1	24030000	24040000	0.040108866193193794	2.111212657236631	NA
chr1	23900000	23910000	chr1	24010000	24020000	0.03253300484196217	2.599207668339954	3.77278
chr1	24370000	24380000	chr1	24630000	24640000	0.012421496697302083	2.111212657236631	8.38053
chr1	30770000	30780000	chr1	31150000	31160000	0.0009101571622156268	2.111212657236631	16.2785
chr1	30780000	30790000	chr1	30940000	30950000	0.05064707313709691	2.111212657236631	5.28204
chr1	30850000	30860000	chr1	31150000	31160000	0.08998594179539997	2.599207668339954	6.80255
chr1	30940000	30950000	chr1	31140000	31150000	0.005738014909136787	2.111212657236631	4.54889
chr1	32170000	32180000	chr1	33630000	33640000	0.028853921921002352	2.599207668339954	30.3674
chr1	32180000	32190000	chr1	32550000	32560000	0.03315815811068285	2.111212657236631	6.07449
chr1	33670000	33680000	chr1	33740000	33750000	0.0033143601248815944	2.111212657236631	3.45754
chr1	33890000	33900000	chr1	33960000	33970000	0.09639482003500369	2.111212657236631	3.45754
chr1	34000000	34010000	chr1	34100000	34110000	0.09687084293718139	2.111212657236631	3.79208
chr1	34010000	34020000	chr1	34160000	34170000	0.004124761428434169	2.599207668339954	4.9991
chr1	34220000	34230000	chr1	34410000	34420000	0.00049493691489542	3.2	6.19267
chr1	34880000	34890000	chr1	36120000	36130000	0.02667573745913218	3.6758347359905126	23.7265
chr1	36150000	36160000	chr1	36270000	36280000	0.07013988394241451	2.111212657236631	2.4459
chr1	36330000	36340000	chr1	36490000	36500000	0.00049493691489542	2.599207668339954	6.86666
chr1	36540000	36550000	chr1	36680000	36690000	0.00049493691489542	3.2	8.44204
chr1	36550000	36560000	chr1	36630000	36640000	0.003539366340855659	2.111212657236631	8.43329
chr1	36740000	36750000	chr1	37400000	37410000	0.04200493095211688	2.111212657236631	NA
chr1	36780000	36790000	chr1	37250000	37260000	0.003295338618297602	2.599207668339954	31.8316
chr1	36840000	36850000	chr1	37240000	37250000	0.02667035532588205	2.111212657236631	14.6083
chr1	37270000	37280000	chr1	37410000	37420000	0.032350117485057686	2.111212657236631	NA
chr1	37270000	37280000	chr1	37630000	37640000	0.0015867921661419926	2.111212657236631	11.7896
chr1	37440000	37450000	chr1	37630000	37640000	0.005205786548378353	3.2	4.95413
chr1	38070000	38080000	chr1	38790000	38800000	0.06396918987208802	2.111212657236631	16.5124
chr1	38180000	38190000	chr1	38370000	38380000	0.07259007997605961	2.111212657236631	5.5734
chr1	38180000	38190000	chr1	38780000	38790000	0.000173746258544194	2.599207668339954	32.4566
chr1	38390000	38400000	chr1	38620000	38630000	0.06370723065761306	2.111212657236631	10.4113
chr1	38390000	38400000	chr1	38770000	38780000	0.004868729772121295	2.111212657236631	13.7741
chr1	39000000	39010000	chr1	39340000	39350000	0.00011644926488180164	2.111212657236631	16.6774
chr1	39000000	39010000	chr1	39520000	39530000	0.0010902570097311133	2.111212657236631	36.1706
chr1	39010000	39020000	chr1	39200000	39210000	0.0288143835346425	2.111212657236631	3.7156
chr1	39390000	39400000	chr1	39510000	39520000	0.00011644926488180164	2.111212657236631	12.2295
chr1	39690000	39700000	chr1	39930000	39940000	0.026992376206586993	5.198415336679908	8.50912
chr1	39680000	39690000	chr1	39970000	39980000	0.010035517048094529	2.111212657236631	9.39338
chr1	40100000	40110000	chr1	40550000	40560000	0.02156436339357765	2.111212657236631	10.6957
chr1	40110000	40120000	chr1	40310000	40320000	0.09466292306010873	2.111212657236631	3.89905
chr1	40110000	40120000	chr1	40370000	40380000	0.0001607839932663187	2.111212657236631	21.7894
chr1	40380000	40390000	chr1	40540000	40550000	0.010628999955567328	2.111212657236631	7.92306
chr1	40590000	40600000	chr1	40760000	40770000	0.010628999955567328	2.111212657236631	NA
chr1	40870000	40880000	chr1	42700000	42710000	0.008475035324689972	2.111212657236631	NA
chr1	40880000	40890000	chr1	42770000	42780000	0.05707361964109465	2.599207668339954	46.1547
chr1	41000000	41010000	chr1	42770000	42780000	0.07259007997605961	2.111212657236631	20.6789
chr1	41260000	41270000	chr1	41800000	41810000	0.042003563635986	2.111212657236631	11.377
chr1	41810000	41820000	chr1	42690000	42700000	0.0010902570097311133	2.111212657236631	25.1586
chr1	42250000	42260000	chr1	42680000	42690000	0.01915450684637504	2.111212657236631	10.1057
chr1	42910000	42920000	chr1	43060000	43070000	0.00011644926488180164	2.111212657236631	13.4976
chr1	43130000	43140000	chr1	43740000	43750000	0.004488432718960686	2.111212657236631	11.0174
chr1	43140000	43150000	chr1	43260000	43270000	3.4902087696964124e-05	2.111212657236631	13.0448
chr1	43280000	43290000	chr1	43730000	43740000	0.001834315089234743	2.599207668339954	13.7516
chr1	43290000	43300000	chr1	43530000	43540000	0.06604630453275173	2.599207668339954	3.09423
chr1	43300000	43310000	chr1	43440000	43450000	0.06370723065761306	2.111212657236631	4.69002
chr1	43440000	43450000	chr1	43730000	43740000	0.0038655641794673313	2.599207668339954	13.1507
chr1	43550000	43560000	chr1	43730000	43740000	0.08928432895196169	2.111212657236631	5.29412
chr1	44230000	44240000	chr1	44730000	44740000	0.0010902570097311133	2.111212657236631	15.4734
chr1	44750000	44760000	chr1	45310000	45320000	0.010628999955567328	2.111212657236631	25.86
chr1	44740000	44750000	chr1	45760000	45770000	0.05707361964109465	2.111212657236631	35.4279
chr1	45430000	45440000	chr1	45630000	45640000	0.07003710119892638	2.599207668339954	4.54889
chr1	45820000	45830000	chr1	46020000	46030000	0.0032267851462466357	2.111212657236631	11.0473
chr1	50960000	50970000	chr1	51600000	51610000	0.000551645494820933	2.599207668339954	16.5102
chr1	50960000	50970000	chr1	51320000	51330000	0.0002416181854073466	3.2	15.3265
chr1	51460000	51470000	chr1	51600000	51610000	0.00028245586244231015	2.111212657236631	5.15903
chr1	51660000	51670000	chr1	51950000	51960000	0.0001607839932663187	3.2	12.2114
chr1	51660000	51670000	chr1	52080000	52090000	0.0031796189856431985	2.599207668339954	NA
chr1	52000000	52010000	chr1	52090000	52100000	0.000551645494820933	2.111212657236631	6.91333
chr1	52140000	52150000	chr1	52630000	52640000	0.07168645910959223	2.111212657236631	6.68364
chr1	52640000	52650000	chr1	52740000	52750000	0.06369185633359292	2.111212657236631	4.82629
chr1	52640000	52650000	chr1	52850000	52860000	0.08125134304294858	2.111212657236631	5.44609
chr1	53050000	53060000	chr1	53270000	53280000	0.001834315089234743	2.111212657236631	14.9293
chr1	53060000	53070000	chr1	53340000	53350000	0.050984460576085924	2.111212657236631	3.62986
chr1	53910000	53920000	chr1	54340000	54350000	0.015280199558668344	3.6758347359905126	8.66205
chr1	54670000	54680000	chr1	54970000	54980000	0.0013666720966416764	2.599207668339954	5.83076
chr1	54830000	54840000	chr1	54920000	54930000	0.01915450684637504	2.599207668339954	4.39939
chr1	55240000	55250000	chr1	55380000	55390000	0.010628999955567328	2.111212657236631	4.22102
chr1	55400000	55410000	chr1	55740000	55750000	0.0001607839932663187	2.111212657236631	11.1183
chr1	55400000	55410000	chr1	55850000	55860000	0.00011644926488180164	2.111212657236631	7.6398
chr1	91540000	91550000	chr1	92450000	92460000	0.052582679137079244	2.599207668339954	7.52995
chr1	91960000	91970000	chr1	92440000	92450000	0.009318599897778381	3.2	9.75791
chr1	91980000	91990000	chr1	92350000	92360000	0.07974954562550268	2.599207668339954	NA
chr1	92520000	92530000	chr1	92600000	92610000	0.09285514928553446	2.111212657236631	4.77887
chr1	92680000	92690000	chr1	92840000	92850000	0.001531683910437336	3.6758347359905126	5.28204
chr1	92690000	92700000	chr1	92890000	92900000	0.09285514928553446	2.111212657236631	5.19873
chr1	93170000	93180000	chr1	93240000	93250000	0.08894473686749423	2.111212657236631	6.42114
chr1	96840000	96850000	chr1	97010000	97020000	0.0007667850775277679	2.111212657236631	8.38842
chr1	97040000	97050000	chr1	97690000	97700000	0.010362806808058603	2.599207668339954	9.65953
chr1	97810000	97820000	chr1	98340000	98350000	0.0002396870448682975	2.111212657236631	14.8123
chr1	99780000	99790000	chr1	100230000	100240000	0.01648430621803049	2.111212657236631	6.11184
chr1	99910000	99920000	chr1	100220000	100230000	0.06733232394573851	2.111212657236631	7.04349
chr1	104980000	104990000	chr1	105620000	105630000	0.00010935453668359241	2.111212657236631	44.8134
chr1	105100000	105110000	chr1	105620000	105630000	0.020281072361110875	2.111212657236631	NA
chr1	105890000	105900000	chr1	106020000	106030000	0.0008310043162629659	2.111212657236631	4.36754
chr1	106060000	106070000	chr1	106390000	106400000	0.0014855940093857014	2.111212657236631	18.3175
chr1	106070000	106080000	chr1	106160000	106170000	0.06349450931290113	2.111212657236631	3.45667
chr1	106170000	106180000	chr1	106380000	106390000	0.001531683910437336	2.111212657236631	9.53065
chr1	106420000	106430000	chr1	106810000	106820000	0.002417247811622936	2.111212657236631	14.1916
chr1	106420000	106430000	chr1	106720000	106730000	0.00896368881265805	2.111212657236631	7.77434
chr1	106520000	106530000	chr1	106710000	106720000	0.001397550358651467	2.111212657236631	9.289
chr1	107630000	107640000	chr1	108820000	108830000	0.020281072361110875	2.111212657236631	55.7355
chr1	55880000	55890000	chr1	57390000	57400000	0.036033750152584546	2.111212657236631	63.9657
chr1	55890000	55900000	chr1	56980000	56990000	0.023211566121654016	2.111212657236631	24.421
chr1	55890000	55900000	chr1	57200000	57210000	0.007678043312303487	2.111212657236631	70.8936
chr1	55890000	55900000	chr1	57320000	57330000	0.016079221996397896	4.222425314473262	51.4925
chr1	55940000	55950000	chr1	56970000	56980000	0.016988351875356907	3.6758347359905126	17.9681
chr1	55950000	55960000	chr1	57200000	57210000	0.010344752844889116	2.111212657236631	48.0333
chr1	56980000	56990000	chr1	57200000	57210000	0.0064951192980734285	2.111212657236631	7.8201
chr1	57420000	57430000	chr1	58130000	58140000	0.0064951192980734285	2.599207668339954	21.5889
chr1	57420000	57430000	chr1	58280000	58290000	0.002994048713333086	2.111212657236631	20.8941
chr1	57430000	57440000	chr1	57760000	57770000	0.0018835333480142493	2.599207668339954	7.54249
chr1	57430000	57440000	chr1	57840000	57850000	0.04588995220314825	2.111212657236631	12.2914
chr1	57430000	57440000	chr1	57950000	57960000	0.001146035354304008	3.6758347359905126	16.2767
chr1	57780000	57790000	chr1	57940000	57950000	0.0693569305979325	2.599207668339954	3.69743
chr1	58150000	58160000	chr1	58260000	58270000	0.003460554450691078	2.111212657236631	8.67739
chr1	58770000	58780000	chr1	58890000	58900000	0.028695917053465504	2.111212657236631	8.56065
chr1	58770000	58780000	chr1	59160000	59170000	0.07638253121506788	2.111212657236631	5.16058
chr1	59240000	59250000	chr1	59620000	59630000	0.00031988475493710533	2.111212657236631	30.0526
chr1	59310000	59320000	chr1	59480000	59490000	0.004705914840905551	2.111212657236631	12.8622
chr1	59310000	59320000	chr1	59610000	59620000	0.003266896662686685	2.111212657236631	12.6333
chr1	59480000	59490000	chr1	59580000	59590000	0.016079221996397896	2.111212657236631	7.23943
chr1	59880000	59890000	chr1	59980000	59990000	0.048584310020115554	2.599207668339954	4.82629
chr1	60260000	60270000	chr1	60860000	60870000	0.04404024556360388	2.599207668339954	8.65509
chr1	60400000	60410000	chr1	60860000	60870000	0.034285979876431436	2.111212657236631	15.6271
chr1	60460000	60470000	chr1	60850000	60860000	0.06379693973995612	3.6758347359905126	14.1916
chr1	60560000	60570000	chr1	60850000	60860000	0.01032726872036346	2.111212657236631	10.3327
chr1	61180000	61190000	chr1	62710000	62720000	0.05978603475580712	2.111212657236631	48.97
chr1	61170000	61180000	chr1	62960000	62970000	0.024157387865032104	2.599207668339954	52.6743
chr1	61370000	61380000	chr1	61760000	61770000	0.07824297370444773	2.111212657236631	7.74088
chr1	61370000	61380000	chr1	62700000	62710000	0.004474099182081859	2.111212657236631	52.751
chr1	61910000	61920000	chr1	62690000	62700000	0.03205562797576242	3.2	9.13175
chr1	62390000	62400000	chr1	62690000	62700000	0.046043769289669245	2.111212657236631	3.88717
chr1	62710000	62720000	chr1	62960000	62970000	0.002955470156901646	2.111212657236631	7.23942
chr1	62770000	62780000	chr1	62950000	62960000	0.024562103938562934	6.4	2.94118
chr1	63650000	63660000	chr1	65010000	65020000	0.016079221996397896	2.111212657236631	47.7356
chr1	63660000	63670000	chr1	64450000	64460000	0.002207918968629769	2.111212657236631	24.7837
chr1	63660000	63670000	chr1	64530000	64540000	0.052326235902504396	2.111212657236631	21.228
chr1	63670000	63680000	chr1	64710000	64720000	0.0693569305979325	2.111212657236631	13.6684
chr1	63740000	63750000	chr1	64450000	64460000	0.008149023900710208	3.2	18.8903
chr1	63950000	63960000	chr1	64300000	64310000	0.06321785789317706	2.111212657236631	10.3045
chr1	63950000	63960000	chr1	64440000	64450000	0.0007069053902029425	2.111212657236631	26.7346
chr1	63960000	63970000	chr1	64110000	64120000	0.07269550139958997	2.111212657236631	4.49919
chr1	64110000	64120000	chr1	64430000	64440000	0.006099926918957763	2.111212657236631	4.16732
chr1	64260000	64270000	chr1	64420000	64430000	0.0999580523013871	2.599207668339954	6.33845
chr1	64610000	64620000	chr1	64700000	64710000	0.002377285607161883	2.111212657236631	4.08515
chr1	64710000	64720000	chr1	64920000	64930000	0.004705914840905551	2.111212657236631	6.12685
chr1	64710000	64720000	chr1	65000000	65010000	0.002207918968629769	2.111212657236631	9.39338
chr1	65280000	65290000	chr1	66830000	66840000	0.07247032773667328	2.111212657236631	41.651
chr1	65290000	65300000	chr1	66090000	66100000	0.0030229158520846885	2.111212657236631	25.2259
chr1	66100000	66110000	chr1	66650000	66660000	0.0027111892944881267	2.111212657236631	31.0773
chr1	66110000	66120000	chr1	66830000	66840000	0.034285979876431436	3.2	22.0166
chr1	66270000	66280000	chr1	66660000	66670000	0.05202085512852052	2.111212657236631	18.062
chr1	66700000	66710000	chr1	66820000	66830000	0.03074815334924117	2.111212657236631	NA
chr1	66890000	66900000	chr1	66990000	67000000	0.07319550310944925	2.599207668339954	3.44735
chr1	67190000	67200000	chr1	69130000	69140000	0.02401275434936378	3.2	NA
chr1	67640000	67650000	chr1	69130000	69140000	0.0801017941526774	3.6758347359905126	31.3293
chr1	68100000	68110000	chr1	69120000	69130000	0.027263762414234945	2.111212657236631	13.2854
chr1	69230000	69240000	chr1	69770000	69780000	0.007678043312303487	2.111212657236631	NA
chr1	69240000	69250000	chr1	69690000	69700000	0.002198418041968229	2.111212657236631	16.8076
chr1	69780000	69790000	chr1	71540000	71550000	0.04716726179852387	2.111212657236631	30.7273
chr1	71280000	71290000	chr1	71500000	71510000	0.004940679692243266	2.111212657236631	8.53102
chr1	71280000	71290000	chr1	72120000	72130000	0.002207918968629769	2.111212657236631	13.4896
chr1	71500000	71510000	chr1	72120000	72130000	0.023358932261764505	2.599207668339954	6.74389
chr1	71630000	71640000	chr1	72120000	72130000	0.002955470156901646	2.111212657236631	5.01273
chr1	71670000	71680000	chr1	71910000	71920000	0.07821141223626576	2.111212657236631	NA
chr1	72310000	72320000	chr1	72590000	72600000	0.06884590283015592	2.111212657236631	7.25972
chr1	72720000	72730000	chr1	72830000	72840000	3.484802962860911e-07	2.111212657236631	7.16828
chr1	72720000	72730000	chr1	73820000	73830000	0.017307896425746695	2.111212657236631	29.7077
chr1	72860000	72870000	chr1	73840000	73850000	0.002207918968629769	2.111212657236631	25.079
chr1	72870000	72880000	chr1	73470000	73480000	0.050752476286554764	2.111212657236631	6.49131
chr1	72870000	72880000	chr1	73610000	73620000	0.0016134612815069118	2.111212657236631	37.0622
chr1	72880000	72890000	chr1	73110000	73120000	0.09500617846674521	2.599207668339954	5.20565
chr1	72880000	72890000	chr1	73270000	73280000	0.002377285607161883	2.111212657236631	9.03102
chr1	72880000	72890000	chr1	73390000	73400000	0.0999580523013871	2.111212657236631	7.06056
chr1	73280000	73290000	chr1	73610000	73620000	0.028695917053465504	2.111212657236631	4.30999
chr1	73620000	73630000	chr1	73830000	73840000	0.07984190091269563	3.2	4.08456
chr1	111660000	111670000	chr1	112370000	112380000	0.011475968914071544	2.599207668339954	51.2737
chr1	111860000	111870000	chr1	112370000	112380000	0.0022007868513861753	2.111212657236631	17.6514
chr1	118320000	118330000	chr1	118470000	118480000	0.09294842210829832	2.599207668339954	5.99892
chr1	118580000	118590000	chr1	119070000	119080000	0.04698724441366204	2.599207668339954	10.0255
chr1	118770000	118780000	chr1	119070000	119080000	0.00012302879885051077	2.111212657236631	14.5769
chr1	118790000	118800000	chr1	119450000	119460000	0.06022405058635414	3.6758347359905126	NA
chr1	118840000	118850000	chr1	119060000	119070000	0.057999953822486607	2.111212657236631	3.55459
chr1	119090000	119100000	chr1	119430000	119440000	0.0003923311255195072	2.111212657236631	13.3419
chr1	119090000	119100000	chr1	119660000	119670000	0.07706968711426193	2.599207668339954	NA
chr1	119090000	119100000	chr1	119920000	119930000	0.013572079533422217	2.111212657236631	9.95372
chr1	119460000	119470000	chr1	119930000	119940000	0.04698724441366204	2.111212657236631	4.77474
chr1	119540000	119550000	chr1	119920000	119930000	0.06985313927224347	2.111212657236631	3.75658
chr1	119550000	119560000	chr1	119670000	119680000	0.04265070271730439	2.111212657236631	6.11475
chr1	120170000	120180000	chr1	120540000	120550000	0.00012302879885051077	2.599207668339954	9.71919
chr1	120180000	120190000	chr1	120300000	120310000	0.04698724441366204	2.599207668339954	NA
chr1	120180000	120190000	chr1	120470000	120480000	0.04265070271730439	2.111212657236631	3.75735
chr1	120320000	120330000	chr1	120460000	120470000	0.04265070271730439	2.111212657236631	3.28302
chr1	120320000	120330000	chr1	120550000	120560000	0.0014438956242326382	2.111212657236631	6.69297
chr1	120580000	120590000	chr1	121180000	121190000	0.00012302879885051077	2.599207668339954	34.6203
chr1	120580000	120590000	chr1	121400000	121410000	0.00026145676299493825	2.599207668339954	32.6338
chr1	120580000	120590000	chr1	121470000	121480000	0.09304085549198873	2.111212657236631	10.9518
chr1	120600000	120610000	chr1	121060000	121070000	0.02716190217114267	3.6758347359905126	NA
chr1	120640000	120650000	chr1	121160000	121170000	0.04265070271730439	2.111212657236631	7.23411
chr1	121180000	121190000	chr1	121400000	121410000	0.049055269901034405	2.111212657236631	3.55459
chr1	121220000	121230000	chr1	121390000	121400000	0.0005478517578429432	3.2	2.79614
chr1	121600000	121610000	chr1	122340000	122350000	0.0022007868513861753	2.111212657236631	8.55281
chr1	125400000	125410000	chr1	125560000	125570000	0.0003923311255195072	4.222425314473262	NA
chr1	125600000	125610000	chr1	126980000	126990000	0.0022007868513861753	2.599207668339954	34.8554
chr1	125610000	125620000	chr1	125780000	125790000	0.07824568358768604	2.599207668339954	3.35537
chr1	125610000	125620000	chr1	126410000	126420000	0.0014438956242326382	3.2	25.2259
chr1	125780000	125790000	chr1	126990000	127000000	0.04050982006910485	2.111212657236631	11.4317
chr1	125790000	125800000	chr1	126410000	126420000	0.0003923311255195072	2.599207668339954	11.2398
chr1	125910000	125920000	chr1	126420000	126430000	0.041921295020265405	2.111212657236631	NA
chr1	126440000	126450000	chr1	126920000	126930000	0.011475968914071544	2.111212657236631	11.3842
chr1	127010000	127020000	chr1	127460000	127470000	0.0014438956242326382	2.111212657236631	10.6957
chr1	127210000	127220000	chr1	127450000	127460000	0.0011867514226211462	2.111212657236631	6.18845
chr1	127500000	127510000	chr1	127670000	127680000	0.0014438956242326382	2.599207668339954	8.38842
chr1	127500000	127510000	chr1	127760000	127770000	0.00012302879885051077	2.111212657236631	22.6274
chr1	127820000	127830000	chr1	128150000	128160000	0.03369472738677005	2.599207668339954	4.30999
chr1	128370000	128380000	chr1	128580000	128590000	0.044093768492452834	2.111212657236631	5.44609
chr1	128370000	128380000	chr1	128820000	128830000	6.759062104011448e-06	2.599207668339954	27.5033
chr1	128590000	128600000	chr1	128820000	128830000	0.0024383420017228103	2.111212657236631	11.155
chr1	128860000	128870000	chr1	130190000	130200000	0.06731021666764686	2.599207668339954	13.1877
chr1	128870000	128880000	chr1	129240000	129250000	0.012098410455070437	2.111212657236631	8.50429
chr1	128870000	128880000	chr1	130350000	130360000	0.01864990069189372	2.111212657236631	54.261
chr1	130870000	130880000	chr1	131050000	131060000	0.0005935190920575086	2.111212657236631	12.3529
chr1	131110000	131120000	chr1	131260000	131270000	0.004360425599343413	2.111212657236631	6.99874
chr1	131180000	131190000	chr1	131250000	131260000	0.04016956877676194	2.111212657236631	4.4454
chr1	131290000	131300000	chr1	131540000	131550000	4.7473906140238504e-05	2.111212657236631	12.0657
chr1	131300000	131310000	chr1	131640000	131650000	0.04474152886139896	2.111212657236631	12.2301
chr1	131360000	131370000	chr1	131510000	131520000	0.044093768492452834	2.111212657236631	4.49919
chr1	131980000	131990000	chr1	132110000	132120000	0.027883551544559296	2.111212657236631	4.36754
chr1	132370000	132380000	chr1	132460000	132470000	0.004284937234474005	2.111212657236631	8.79879
chr1	132760000	132770000	chr1	132970000	132980000	4.7473906140238504e-05	2.111212657236631	12.9345
chr1	133030000	133040000	chr1	133100000	133110000	0.0024383420017228103	2.111212657236631	8.1499
chr1	133150000	133160000	chr1	133360000	133370000	0.08515680536394639	2.111212657236631	3.4038
chr1	133160000	133170000	chr1	133610000	133620000	0.006360617240880535	3.2	4.58388
chr1	133180000	133190000	chr1	133300000	133310000	0.00039680347582551895	2.111212657236631	10.1912
chr1	133380000	133390000	chr1	133600000	133610000	0.0013115082987631421	2.111212657236631	15.6402
chr1	133720000	133730000	chr1	134040000	134050000	0.024277700288729564	2.599207668339954	NA
chr1	133730000	133740000	chr1	133890000	133900000	0.00010850333370956976	2.111212657236631	19.0154
chr1	133940000	133950000	chr1	134030000	134040000	0.034050327011310534	2.599207668339954	3.77091
chr1	134130000	134140000	chr1	134240000	134250000	0.04917488738598018	2.111212657236631	6.41372
chr1	134130000	134140000	chr1	134320000	134330000	0.0017065843765929345	2.111212657236631	8.66973
chr1	134500000	134510000	chr1	134600000	134610000	0.020461780781687082	2.111212657236631	5.86049
chr1	134640000	134650000	chr1	134830000	134840000	0.01714823492651166	2.111212657236631	3.7156
chr1	134730000	134740000	chr1	134830000	134840000	0.037970518316225665	2.599207668339954	4.13682
chr1	134980000	134990000	chr1	135110000	135120000	5.497907105012079e-05	2.111212657236631	7.86157
chr1	135160000	135170000	chr1	135370000	135380000	4.7473906140238504e-05	2.111212657236631	8.16913
chr1	135170000	135180000	chr1	135260000	135270000	0.056225810062370235	2.599207668339954	6.28485
chr1	135450000	135460000	chr1	135680000	135690000	0.004360425599343413	3.2	4.46198
chr1	135540000	135550000	chr1	135670000	135680000	0.0019095468710794972	2.111212657236631	8.29832
chr1	135860000	135870000	chr1	135940000	135950000	0.0002000266354370006	2.111212657236631	8.99551
chr1	136170000	136180000	chr1	136450000	136460000	0.018449577151564235	2.111212657236631	9.98211
chr1	136290000	136300000	chr1	136450000	136460000	0.00035875364295918645	2.599207668339954	9.50768
chr1	136560000	136570000	chr1	136750000	136760000	0.04016956877676194	3.6758347359905126	4.33487
chr1	136550000	136560000	chr1	137210000	137220000	0.0024383420017228103	2.111212657236631	12.3202
chr1	136730000	136740000	chr1	137220000	137230000	0.05036802388091471	2.599207668339954	11.6964
chr1	137240000	137250000	chr1	138040000	138050000	0.06731021666764686	2.111212657236631	NA
chr1	137320000	137330000	chr1	138040000	138050000	0.00021471984890524096	2.111212657236631	35.7769
chr1	137670000	137680000	chr1	138050000	138060000	0.06731021666764686	2.111212657236631	5.00877
chr1	137910000	137920000	chr1	138030000	138040000	0.038606227371504945	2.111212657236631	NA
chr1	138130000	138140000	chr1	139260000	139270000	0.014711957886842241	2.111212657236631	15.4653
chr1	138320000	138330000	chr1	138740000	138750000	0.012447791566932907	2.111212657236631	14.0394
chr1	138320000	138330000	chr1	139260000	139270000	0.028615666814909676	2.111212657236631	15.7596
chr1	138330000	138340000	chr1	139160000	139170000	0.03351707315474801	2.111212657236631	16.5895
chr1	138840000	138850000	chr1	139080000	139090000	0.0768834343054562	2.599207668339954	7.73557
chr1	138840000	138850000	chr1	139150000	139160000	0.0007331339518163185	2.111212657236631	6.03728
chr1	140170000	140180000	chr1	140520000	140530000	0.0009074461815186786	2.599207668339954	25.1889
chr1	140550000	140560000	chr1	140660000	140670000	0.07996863342087217	2.111212657236631	5.28189
chr1	141950000	141960000	chr1	143650000	143660000	0.07802587674837523	2.599207668339954	38.684
chr1	142040000	142050000	chr1	142280000	142290000	0.09937157685727975	2.111212657236631	3.09423
chr1	142870000	142880000	chr1	143340000	143350000	0.08631693841695502	2.111212657236631	20.6905
chr1	143790000	143800000	chr1	144190000	144200000	0.041083739110674485	2.599207668339954	5.31209
chr1	143790000	143800000	chr1	144370000	144380000	0.0001839370820811678	2.111212657236631	12.488
chr1	143800000	143810000	chr1	144000000	144010000	2.160209342405572e-05	2.111212657236631	17.5457
chr1	144010000	144020000	chr1	144370000	144380000	0.06458476232588461	2.599207668339954	NA
chr1	144200000	144210000	chr1	144370000	144380000	0.027295685118453823	2.599207668339954	5.03305
chr1	144240000	144250000	chr1	144370000	144380000	0.07869181021015743	2.111212657236631	3.05728
chr1	73900000	73910000	chr1	74070000	74080000	0.0027572134971784374	2.111212657236631	8.38842
chr1	73990000	74000000	chr1	74120000	74130000	0.0718353003573268	2.111212657236631	3.05728
chr1	74880000	74890000	chr1	75030000	75040000	0.039069053893065364	2.111212657236631	6.99874
chr1	74930000	74940000	chr1	75270000	75280000	0.0027572134971784374	2.599207668339954	6.67097
chr1	75340000	75350000	chr1	75460000	75470000	0.00014820806602664245	2.599207668339954	8.9683
chr1	75470000	75480000	chr1	75580000	75590000	0.06688628470926589	2.111212657236631	4.52733
chr1	75660000	75670000	chr1	75920000	75930000	0.06645427080392616	2.599207668339954	NA
chr1	75920000	75930000	chr1	77510000	77520000	0.033390152829042286	2.111212657236631	69.3975
chr1	75930000	75940000	chr1	77070000	77080000	0.08846234296530728	2.111212657236631	NA
chr1	76230000	76240000	chr1	76380000	76390000	0.03337527646404491	2.111212657236631	9.9982
chr1	77400000	77410000	chr1	77500000	77510000	0.017775229276808246	2.111212657236631	2.75788
chr1	77530000	77540000	chr1	77890000	77900000	0.02349170372651686	3.2	7.07379
chr1	77960000	77970000	chr1	78440000	78450000	0.0008371212199248801	3.6758347359905126	NA
chr1	77990000	78000000	chr1	78220000	78230000	0.08691387870303383	2.111212657236631	5.20565
chr1	78220000	78230000	chr1	78410000	78420000	0.044574408012151366	3.2	3.7156
chr1	78530000	78540000	chr1	78670000	78680000	1.292138304920254e-05	2.599207668339954	7.50404
chr1	78720000	78730000	chr1	79630000	79640000	0.0026713723412189216	2.599207668339954	45.1797
chr1	79790000	79800000	chr1	80100000	80110000	0.0010217352785417881	2.111212657236631	17.1056
chr1	79790000	79800000	chr1	80170000	80180000	0.0013869405954620717	2.111212657236631	17.5307
chr1	79790000	79800000	chr1	80510000	80520000	0.05743444488642024	2.111212657236631	16.5124
chr1	80180000	80190000	chr1	80510000	80520000	0.003005695667171046	2.599207668339954	19.395
chr1	80180000	80190000	chr1	80720000	80730000	0.033390152829042286	2.111212657236631	7.58468
chr1	80830000	80840000	chr1	81280000	81290000	9.779864384699502e-06	2.111212657236631	27.5033
chr1	81310000	81320000	chr1	82300000	82310000	0.0010217352785417881	2.111212657236631	38.1704
chr1	81310000	81320000	chr1	82430000	82440000	0.0008371212199248801	2.599207668339954	91.5611
chr1	81510000	81520000	chr1	82290000	82300000	0.0008775335529903493	2.111212657236631	33.4831
chr1	81510000	81520000	chr1	82420000	82430000	0.009614092347642909	2.111212657236631	26.3548
chr1	81590000	81600000	chr1	82290000	82300000	0.05743444488642024	2.599207668339954	13.2277
chr1	82300000	82310000	chr1	82430000	82440000	0.0010217352785417881	2.111212657236631	5.24104
chr1	82550000	82560000	chr1	82640000	82650000	5.934191615442064e-05	2.111212657236631	7.54182
chr1	82780000	82790000	chr1	83060000	83070000	0.003571809917552447	2.111212657236631	6.35225
chr1	82780000	82790000	chr1	83170000	83180000	0.09938516065524358	2.111212657236631	6.45073
chr1	83070000	83080000	chr1	83700000	83710000	0.036604229525551694	2.599207668339954	6.90253
chr1	83190000	83200000	chr1	83700000	83710000	0.001669213104566764	2.599207668339954	14.1211
chr1	83730000	83740000	chr1	84280000	84290000	0.03140196651364899	2.111212657236631	9.71164
chr1	83730000	83740000	chr1	84690000	84700000	0.03072656382153766	2.111212657236631	40.5885
chr1	83730000	83740000	chr1	84750000	84760000	0.04597544537655633	2.111212657236631	30.9994
chr1	83740000	83750000	chr1	84000000	84010000	0.042703843344514346	2.111212657236631	3.35221
chr1	83740000	83750000	chr1	84580000	84590000	0.036604229525551694	3.2	20.2344
chr1	83750000	83760000	chr1	84120000	84130000	0.0040574974669607515	2.111212657236631	10.9341
chr1	83810000	83820000	chr1	83980000	83990000	0.0452571366260164	2.111212657236631	6.15151
chr1	83980000	83990000	chr1	84230000	84240000	0.04798009400987159	2.111212657236631	7.23942
chr1	84110000	84120000	chr1	84270000	84280000	0.08511052643769404	2.599207668339954	NA
chr1	85850000	85860000	chr1	86010000	86020000	0.042739358911454285	2.111212657236631	10.0359
chr1	86190000	86200000	chr1	86330000	86340000	0.0030569112948126463	3.2	6.09703
chr1	86440000	86450000	chr1	86510000	86520000	0.009481982764368662	2.111212657236631	3.21057
chr1	86600000	86610000	chr1	87050000	87060000	0.011552310907213027	2.111212657236631	16.8076
chr1	86610000	86620000	chr1	87190000	87200000	0.0009490467190511388	2.111212657236631	31.22
chr1	86660000	86670000	chr1	87040000	87050000	0.000343593226309596	2.599207668339954	30.0526
chr1	87230000	87240000	chr1	87360000	87370000	0.04568698637957976	2.111212657236631	NA
chr1	87440000	87450000	chr1	87920000	87930000	0.019720952997207403	2.111212657236631	14.6369
chr1	87460000	87470000	chr1	87710000	87720000	0.004362027864354793	3.2	8.84818
chr1	87780000	87790000	chr1	87930000	87940000	0.015546637835997914	2.111212657236631	2.99946
chr1	88440000	88450000	chr1	88710000	88720000	0.0016837803687578424	2.599207668339954	12.2283
chr1	88560000	88570000	chr1	88700000	88710000	0.017319758969167754	2.111212657236631	8.44204
chr1	88750000	88760000	chr1	89080000	89090000	0.09938516065524358	2.111212657236631	6.46499
chr1	88750000	88760000	chr1	89190000	89200000	9.779864384699502e-06	2.111212657236631	46.0634
chr1	89060000	89070000	chr1	89180000	89190000	0.08691387870303383	2.111212657236631	2.85355
chr1	89230000	89240000	chr1	89590000	89600000	0.00637047831075155	2.111212657236631	9.43172
chr1	89240000	89250000	chr1	89520000	89530000	0.024090807928841777	2.599207668339954	9.98211
chr1	89530000	89540000	chr1	89600000	89610000	0.016389738007633485	2.111212657236631	3.45754
chr1	89650000	89660000	chr1	89830000	89840000	0.07434884230283485	2.111212657236631	6.47059
chr1	89650000	89660000	chr1	89940000	89950000	0.00029773226379123136	2.111212657236631	14.0901
chr1	89750000	89760000	chr1	89930000	89940000	0.037807498071406744	2.111212657236631	2.94118
chr1	90050000	90060000	chr1	90590000	90600000	5.934191615442064e-05	2.599207668339954	49.3004
chr1	90060000	90070000	chr1	90190000	90200000	0.01144711248267968	2.111212657236631	4.80429
chr1	90200000	90210000	chr1	90580000	90590000	0.0007809401078398638	2.111212657236631	23.7917
chr1	90460000	90470000	chr1	90560000	90570000	0.017371294874419373	2.111212657236631	4.48155
chr1	90640000	90650000	chr1	90840000	90850000	0.0018844014731466457	2.599207668339954	9.09778
chr1	90640000	90650000	chr1	90940000	90950000	0.024420656853174974	2.599207668339954	6.80255
chr1	90970000	90980000	chr1	91090000	91100000	0.0011786532848165265	2.111212657236631	9.37595
chr1	90980000	90990000	chr1	91210000	91220000	0.016389738007633485	2.599207668339954	5.20565
chr1	91520000	91530000	chr1	91950000	91960000	0.02952581515523192	2.111212657236631	10.1057
chr1	91580000	91590000	chr1	91750000	91760000	0.00695604019495578	2.111212657236631	6.71074
chr1	149510000	149520000	chr1	149710000	149720000	0.09185136433209028	2.599207668339954	8.44794
chr1	149840000	149850000	chr1	150250000	150260000	0.00017642715930479076	2.599207668339954	12.2914
chr1	149830000	149840000	chr1	150370000	150380000	0.09920727742348923	2.111212657236631	5.68851
chr1	150540000	150550000	chr1	151010000	151020000	0.037252863692435176	2.111212657236631	12.7326
chr1	150770000	150780000	chr1	150920000	150930000	0.048086458996812353	2.111212657236631	3.99928
chr1	150780000	150790000	chr1	151000000	151010000	0.022688548136984954	2.111212657236631	7.10918
chr1	151050000	151060000	chr1	151360000	151370000	0.00014513680521011096	3.6758347359905126	6.03728
chr1	151480000	151490000	chr1	151700000	151710000	0.004387756409713326	2.111212657236631	7.10918
chr1	151560000	151570000	chr1	151700000	151710000	0.0019681719543638383	2.111212657236631	9.38005
chr1	151810000	151820000	chr1	152370000	152380000	0.00099333845439582	3.2	13.9246
chr1	151820000	151830000	chr1	152090000	152100000	0.05960997052987623	2.111212657236631	7.86106
chr1	151820000	151830000	chr1	152280000	152290000	0.0018106153365817417	2.111212657236631	12.5016
chr1	152390000	152400000	chr1	152500000	152510000	0.04620084926225228	2.599207668339954	3.01822
chr1	152520000	152530000	chr1	152740000	152750000	4.821527143482131e-05	2.599207668339954	20.6166
chr1	153040000	153050000	chr1	153390000	153400000	0.003347006661144904	3.2	6.8697
chr1	153550000	153560000	chr1	153740000	153750000	2.1532935130963438e-05	2.111212657236631	30.3441
chr1	153890000	153900000	chr1	154030000	154040000	0.019974603857372642	2.111212657236631	7.97304
chr1	153890000	153900000	chr1	154180000	154190000	6.270697157262362e-05	2.111212657236631	25.3621
chr1	154280000	154290000	chr1	154720000	154730000	0.00016731486018604712	2.111212657236631	28.2324
chr1	154270000	154280000	chr1	155000000	155010000	0.0032856632744478857	2.111212657236631	16.8187
chr1	154790000	154800000	chr1	155000000	155010000	6.270697157262362e-05	2.111212657236631	14.9767
chr1	155020000	155030000	chr1	155280000	155290000	0.0019052621124670906	2.111212657236631	15.085
chr1	155020000	155030000	chr1	155530000	155540000	0.00817871130230218	2.111212657236631	14.1211
chr1	155030000	155040000	chr1	155210000	155220000	0.00014663775784073962	2.111212657236631	8.23529
chr1	155290000	155300000	chr1	155530000	155540000	0.00012546006463259448	2.111212657236631	25.5274
chr1	155400000	155410000	chr1	155520000	155530000	0.0524784916342236	2.111212657236631	3.66885
chr1	155570000	155580000	chr1	155770000	155780000	0.003145004156336752	2.111212657236631	8.44794
chr1	155570000	155580000	chr1	155860000	155870000	0.01635316548557063	2.111212657236631	11.2721
chr1	156080000	156090000	chr1	156610000	156620000	0.05935361317303625	3.2	NA
chr1	156080000	156090000	chr1	156230000	156240000	0.00020390577626998007	2.111212657236631	8.99838
chr1	156080000	156090000	chr1	156530000	156540000	0.03424205898537413	2.111212657236631	16.8076
chr1	156740000	156750000	chr1	156910000	156920000	0.002273063938449198	2.599207668339954	11.7438
chr1	156740000	156750000	chr1	157070000	157080000	2.3767826075271614e-05	2.111212657236631	17.24
chr1	156920000	156930000	chr1	157070000	157080000	0.00014803174142654174	2.111212657236631	11.9978
chr1	157080000	157090000	chr1	157270000	157280000	0.026079270594606088	2.111212657236631	8.66973
chr1	157290000	157300000	chr1	157530000	157540000	0.04305774184175785	2.111212657236631	5.4149
chr1	157550000	157560000	chr1	158650000	158660000	0.0007880369537172527	2.599207668339954	79.2205
chr1	157740000	157750000	chr1	158650000	158660000	0.008068600571444814	2.111212657236631	22.5899
chr1	157750000	157760000	chr1	158260000	158270000	0.024621970959238838	2.111212657236631	5.29542
chr1	158710000	158720000	chr1	158950000	158960000	0.00014663775784073962	2.111212657236631	13.1505
chr1	158700000	158710000	chr1	159130000	159140000	7.19742334347906e-05	2.111212657236631	14.4367
chr1	158950000	158960000	chr1	159130000	159140000	0.06233734516245565	2.599207668339954	3.52941
chr1	159290000	159300000	chr1	160180000	160190000	0.002586468952497256	2.111212657236631	29.2049
chr1	159390000	159400000	chr1	159780000	159790000	0.048086458996812353	2.111212657236631	10.3212
chr1	159390000	159400000	chr1	159880000	159890000	0.018330037613822285	2.111212657236631	11.6964
chr1	159390000	159400000	chr1	160070000	160080000	0.0008207134785050042	2.111212657236631	30.5987
chr1	159400000	159410000	chr1	160170000	160180000	0.015536628075344078	2.111212657236631	17.9528
chr1	160210000	160220000	chr1	160710000	160720000	0.031956065768916714	2.111212657236631	5.15781
chr1	160230000	160240000	chr1	160370000	160380000	0.00014513680521011096	2.599207668339954	8.91105
chr1	160390000	160400000	chr1	160920000	160930000	0.03604063198298786	2.111212657236631	14.8123
chr1	160400000	160410000	chr1	160710000	160720000	0.0002280428072833729	2.599207668339954	22.1367
chr1	160560000	160570000	chr1	160710000	160720000	0.013450867503911916	2.111212657236631	5.99892
chr1	160740000	160750000	chr1	160930000	160940000	0.0006659369198710463	2.599207668339954	10.5275
chr1	160740000	160750000	chr1	161180000	161190000	0.052954928842052065	2.111212657236631	4.45775
chr1	160940000	160950000	chr1	161730000	161740000	0.050048722184430794	2.111212657236631	9.29388
chr1	160970000	160980000	chr1	161180000	161190000	0.026079270594606088	2.111212657236631	4.08456
chr1	161100000	161110000	chr1	161720000	161730000	0.09920727742348923	2.599207668339954	NA
chr1	161260000	161270000	chr1	161720000	161730000	0.048824272020038216	3.2	4.68812
chr1	161400000	161410000	chr1	161690000	161700000	0.020856157382992832	2.599207668339954	14.0901
chr1	161870000	161880000	chr1	161960000	161970000	0.006540519295768884	2.111212657236631	5.02788
chr1	161980000	161990000	chr1	162320000	162330000	2.3767826075271614e-05	2.599207668339954	13.3419
chr1	162000000	162010000	chr1	162210000	162220000	0.002075023906043083	2.111212657236631	12.2537
chr1	162350000	162360000	chr1	162550000	162560000	0.018330037613822285	2.111212657236631	5.19873
chr1	162360000	162370000	chr1	162660000	162670000	0.022783731013978445	2.111212657236631	6.80255
chr1	162560000	162570000	chr1	162660000	162670000	0.00846889078714825	2.599207668339954	NA
chr1	162820000	162830000	chr1	163060000	163070000	0.08449736551769235	2.111212657236631	6.18845
chr1	162890000	162900000	chr1	163060000	163070000	4.256933348383285e-05	2.111212657236631	15.6584
chr1	163140000	163150000	chr1	163910000	163920000	0.0028289796701135212	2.111212657236631	17.9528
chr1	163140000	163150000	chr1	163810000	163820000	0.01789699722544663	3.6758347359905126	30.0921
chr1	163390000	163400000	chr1	163780000	163790000	0.06683483942872685	2.111212657236631	7.74088
chr1	163830000	163840000	chr1	163910000	163920000	0.003145004156336752	2.111212657236631	4.77887
chr1	181880000	181890000	chr1	182120000	182130000	8.10725618832775e-05	2.111212657236631	8.50912
chr1	182010000	182020000	chr1	182100000	182110000	0.010625840331697224	2.111212657236631	3.14242
chr1	182550000	182560000	chr1	183250000	183260000	0.029335305524612224	2.599207668339954	29.1009
chr1	182560000	182570000	chr1	182960000	182970000	0.0005142745990949216	2.111212657236631	10.6242
chr1	184260000	184270000	chr1	184740000	184750000	0.0003849010248713203	2.599207668339954	24.3948
chr1	184440000	184450000	chr1	184730000	184740000	0.009898242803145807	2.111212657236631	13.1507
chr1	184840000	184850000	chr1	185190000	185200000	0.0124793180201069	2.111212657236631	6.8697
chr1	184970000	184980000	chr1	185180000	185190000	0.00088389791678224	2.599207668339954	12.2537
chr1	185410000	185420000	chr1	185500000	185510000	0.0003849010248713203	2.111212657236631	5.02788
chr1	185550000	185560000	chr1	186710000	186720000	0.0043002896060158466	2.111212657236631	21.4506
chr1	185680000	185690000	chr1	186710000	186720000	0.0008667615246562812	2.111212657236631	49.4122
chr1	185680000	185690000	chr1	186170000	186180000	0.01827815345745856	2.111212657236631	6.68364
chr1	186170000	186180000	chr1	186710000	186720000	0.00312769885526318	2.111212657236631	22.754
chr1	186190000	186200000	chr1	186610000	186620000	0.09022356343643162	2.111212657236631	11.2316
chr1	186400000	186410000	chr1	186700000	186710000	0.05427989410115526	2.111212657236631	5.83076
chr1	187130000	187140000	chr1	187960000	187970000	0.03809195581313982	2.111212657236631	13.2716
chr1	187450000	187460000	chr1	187970000	187980000	0.0013461082225913557	2.599207668339954	21.7023
chr1	187470000	187480000	chr1	187770000	187780000	0.03036462533861124	2.111212657236631	4.85896
chr1	189010000	189020000	chr1	189660000	189670000	5.387527726607999e-05	2.599207668339954	12.0744
chr1	189030000	189040000	chr1	189570000	189580000	0.0018489916841476046	2.111212657236631	17.0655
chr1	189700000	189710000	chr1	189860000	189870000	0.0001741699905873547	2.111212657236631	7.39486
chr1	189890000	189900000	chr1	190790000	190800000	0.057937552022450066	2.599207668339954	NA
chr1	190040000	190050000	chr1	190790000	190800000	0.0034541909171868523	2.111212657236631	31.8678
chr1	190180000	190190000	chr1	190700000	190710000	0.05427989410115526	2.111212657236631	7.23411
chr1	190940000	190950000	chr1	191060000	191070000	0.007113001124193757	2.111212657236631	4.0765
chr1	191310000	191320000	chr1	191560000	191570000	0.012434848069740273	2.111212657236631	6.43504
chr1	191380000	191390000	chr1	191550000	191560000	0.00018594886569729091	2.599207668339954	7.82919
chr1	191580000	191590000	chr1	191810000	191820000	0.0003849010248713203	2.111212657236631	19.3353
chr1	191830000	191840000	chr1	191960000	191970000	0.010523987234429275	2.111212657236631	10.4821
chr1	191830000	191840000	chr1	192090000	192100000	0.00010898736435116518	2.111212657236631	14.2469
chr1	192180000	192190000	chr1	192710000	192720000	8.10725618832775e-05	2.111212657236631	59.2493
chr1	192190000	192200000	chr1	192590000	192600000	0.0017067622624202033	2.111212657236631	26.5605
chr1	192730000	192740000	chr1	192900000	192910000	0.0029749979697197837	2.111212657236631	4.47383
chr1	193250000	193260000	chr1	193360000	193370000	0.02847991799124852	2.599207668339954	3.3955
chr1	193440000	193450000	chr1	193690000	193700000	0.01182519756466327	3.6758347359905126	4.82628
chr1	193690000	193700000	chr1	194620000	194630000	0.025546738371789075	2.111212657236631	19.4056
chr1	193690000	193700000	chr1	194810000	194820000	0.01827815345745856	2.111212657236631	25.4336
chr1	193700000	193710000	chr1	194210000	194220000	0.008621377513224398	2.599207668339954	8.8257
chr1	194620000	194630000	chr1	194800000	194810000	0.09022356343643162	2.599207668339954	4.70588
chr1	194860000	194870000	chr1	194950000	194960000	0.0029749979697197837	2.599207668339954	4.08515
chr1	164000000	164010000	chr1	164130000	164140000	0.014201707923634245	2.111212657236631	3.93078
chr1	164320000	164330000	chr1	164440000	164450000	0.0878688742254988	2.111212657236631	NA
chr1	164320000	164330000	chr1	164900000	164910000	0.0035706003261401936	2.111212657236631	14.5693
chr1	164320000	164330000	chr1	165120000	165130000	0.0007350349370097074	2.111212657236631	28.3791
chr1	164450000	164460000	chr1	165120000	165130000	0.05560837111727228	2.599207668339954	NA
chr1	164460000	164470000	chr1	164730000	164740000	0.06397505426196066	2.111212657236631	6.11416
chr1	164460000	164470000	chr1	164890000	164900000	0.0447061687787383	3.6758347359905126	7.21837
chr1	164890000	164900000	chr1	165120000	165130000	0.033568980495189436	2.111212657236631	5.94931
chr1	165660000	165670000	chr1	165730000	165740000	9.034753849682109e-05	2.111212657236631	9.13777
chr1	165770000	165780000	chr1	165970000	165980000	0.0035706003261401936	2.111212657236631	5.84857
chr1	165770000	165780000	chr1	166140000	166150000	0.00015332075887811158	2.599207668339954	15.7937
chr1	165850000	165860000	chr1	166140000	166150000	0.04944970197159395	2.111212657236631	5.63603
chr1	166000000	166010000	chr1	166140000	166150000	0.03805000477070955	2.111212657236631	4.69002
chr1	166170000	166180000	chr1	166310000	166320000	0.002617469231841525	2.599207668339954	4.22102
chr1	166770000	166780000	chr1	167200000	167210000	0.00016530305626345182	2.599207668339954	12.9931
chr1	167220000	167230000	chr1	167330000	167340000	0.00012602906823835157	2.111212657236631	7.16828
chr1	167410000	167420000	chr1	167630000	167640000	0.0001225391980444468	2.111212657236631	24.8821
chr1	167410000	167420000	chr1	167910000	167920000	0.0729366788665477	2.111212657236631	5.15781
chr1	167670000	167680000	chr1	167890000	167900000	0.016914019572987438	2.599207668339954	5.68734
chr1	167940000	167950000	chr1	168190000	168200000	0.03265431000904298	2.111212657236631	5.63066
chr1	167940000	167950000	chr1	169350000	169360000	0.0050321893977620874	2.111212657236631	43.2059
chr1	167940000	167950000	chr1	169460000	169470000	0.030004800534900275	2.599207668339954	64.6271
chr1	168200000	168210000	chr1	169340000	169350000	0.0033000741962746242	2.111212657236631	26.1195
chr1	168200000	168210000	chr1	169470000	169480000	0.04944970197159395	3.6758347359905126	18.4501
chr1	168210000	168220000	chr1	169100000	169110000	0.05137800312033624	2.111212657236631	29.2049
chr1	168220000	168230000	chr1	168410000	168420000	0.08356450976248711	2.111212657236631	3.7156
chr1	168420000	168430000	chr1	169340000	169350000	0.06475777897545278	2.111212657236631	19.1141
chr1	168430000	168440000	chr1	169450000	169460000	0.0928210634385955	2.111212657236631	17.7139
chr1	169530000	169540000	chr1	169920000	169930000	3.8776357882678146e-05	2.111212657236631	36.1241
chr1	169660000	169670000	chr1	169910000	169920000	3.8776357882678146e-05	2.599207668339954	15.2832
chr1	169950000	169960000	chr1	170130000	170140000	0.0028555830100797956	3.2	7.05882
chr1	170280000	170290000	chr1	170620000	170630000	3.8776357882678146e-05	2.111212657236631	27.7957
chr1	170290000	170300000	chr1	170830000	170840000	0.01292144405272372	2.599207668339954	13.2732
chr1	170630000	170640000	chr1	170840000	170850000	0.00011522229402668079	2.111212657236631	14.9767
chr1	170900000	170910000	chr1	170990000	171000000	0.0003678742424720882	2.111212657236631	11.627
chr1	171120000	171130000	chr1	171230000	171240000	0.00016530305626345182	2.599207668339954	8.30011
chr1	171810000	171820000	chr1	172100000	172110000	0.005992128434750197	2.111212657236631	6.57537
chr1	171820000	171830000	chr1	172000000	172010000	0.034748435256460986	2.111212657236631	6.47059
chr1	172030000	172040000	chr1	172310000	172320000	0.06775770273026015	2.111212657236631	5.44479
chr1	172130000	172140000	chr1	172320000	172330000	0.0009860783227516442	3.2	6.81193
chr1	172400000	172410000	chr1	172490000	172500000	0.0009978490559935272	2.111212657236631	5.02788
chr1	172410000	172420000	chr1	173390000	173400000	0.013329016327564723	2.111212657236631	29.2588
chr1	172520000	172530000	chr1	172620000	172630000	0.044798661906595906	2.111212657236631	3.44735
chr1	172630000	172640000	chr1	173380000	173390000	0.0385125266872843	2.111212657236631	14.4854
chr1	173450000	173460000	chr1	174460000	174470000	0.0013600818425653811	2.111212657236631	78.5786
chr1	173460000	173470000	chr1	174100000	174110000	0.03962442625004183	2.111212657236631	16.5102
chr1	174590000	174600000	chr1	174990000	175000000	0.0008912756283500676	2.599207668339954	19.9203
chr1	175040000	175050000	chr1	175600000	175610000	0.06598720838572658	2.599207668339954	9.94615
chr1	175040000	175050000	chr1	175670000	175680000	0.02739080037604683	2.111212657236631	13.8051
chr1	175040000	175050000	chr1	175910000	175920000	0.00589806037280378	2.111212657236631	17.69
chr1	175120000	175130000	chr1	175590000	175600000	0.0028555830100797956	2.111212657236631	11.1411
chr1	175640000	175650000	chr1	175890000	175900000	0.012564008179795421	3.6758347359905126	NA
chr1	175930000	175940000	chr1	176220000	176230000	0.023653711676138535	2.111212657236631	4.69669
chr1	175930000	175940000	chr1	176850000	176860000	0.028879472141619053	2.599207668339954	11.4685
chr1	175940000	175950000	chr1	176690000	176700000	0.0007350349370097074	3.2	17.3824
chr1	176220000	176230000	chr1	176690000	176700000	0.0009241062304988162	2.111212657236631	12.7326
chr1	176710000	176720000	chr1	176850000	176860000	0.0020010689170414375	2.111212657236631	4.69002
chr1	176870000	176880000	chr1	177180000	177190000	0.008139883612513572	2.599207668339954	8.04971
chr1	176870000	176880000	chr1	177430000	177440000	0.0447061687787383	2.599207668339954	7.95692
chr1	176870000	176880000	chr1	177690000	177700000	0.0007541238606118348	2.111212657236631	22.8436
chr1	176890000	176900000	chr1	177240000	177250000	0.05785090400674239	2.111212657236631	5.72475
chr1	177180000	177190000	chr1	177690000	177700000	0.053372107511302815	2.111212657236631	8.8257
chr1	177420000	177430000	chr1	177680000	177690000	0.011543504501013479	2.111212657236631	7.54248
chr1	178320000	178330000	chr1	178440000	178450000	0.05689201001336202	2.599207668339954	3.66885
chr1	178470000	178480000	chr1	179470000	179480000	0.0573701773884352	2.111212657236631	17.2121
chr1	178510000	178520000	chr1	179150000	179160000	0.0050321893977620874	2.111212657236631	14.1516
chr1	178530000	178540000	chr1	179470000	179480000	0.014323826993038117	2.599207668339954	23.6394
chr1	178530000	178540000	chr1	178950000	178960000	0.000768358939699545	2.111212657236631	15.4434
chr1	178520000	178530000	chr1	179230000	179240000	0.012588983545001393	2.599207668339954	24.2876
chr1	179140000	179150000	chr1	179470000	179480000	0.08010321624260772	2.111212657236631	8.61998
chr1	179240000	179250000	chr1	179470000	179480000	0.00589806037280378	2.111212657236631	5.20565
chr1	179510000	179520000	chr1	179620000	179630000	0.03805000477070955	2.111212657236631	3.01822
chr1	179840000	179850000	chr1	180200000	180210000	0.03805000477070955	3.6758347359905126	NA
chr1	179860000	179870000	chr1	180130000	180140000	0.000731421574878118	2.599207668339954	7.86106
chr1	180260000	180270000	chr1	180410000	180420000	5.5383431654121296e-06	2.111212657236631	16.497
chr1	180430000	180440000	chr1	180550000	180560000	0.000768358939699545	2.111212657236631	13.4524
chr1	180430000	180440000	chr1	180760000	180770000	0.07973954141614828	2.111212657236631	4.30999
chr1	180890000	180900000	chr1	180970000	180980000	0.021291557128373644	2.111212657236631	3.65443
chr1	181260000	181270000	chr1	181540000	181550000	0.0007350349370097074	2.111212657236631	15.4269
chr1	181380000	181390000	chr1	181540000	181550000	0.014201707923634245	2.111212657236631	8.45127
chr2	37820000	37830000	chr2	38380000	38390000	0.09473774163738229	2.599207668339954	5.96769
chr2	37920000	37930000	chr2	38370000	38380000	0.001719612773789758	2.599207668339954	19.8635
chr2	38430000	38440000	chr2	38590000	38600000	0.00071255600049841	2.111212657236631	7.39486
chr2	38640000	38650000	chr2	38740000	38750000	0.0917559799321992	2.111212657236631	3.79208
chr2	38780000	38790000	chr2	38870000	38880000	0.05338147257148758	3.2	3.45667
chr2	38920000	38930000	chr2	38990000	39000000	0.00071255600049841	2.111212657236631	7.16204
chr2	39260000	39270000	chr2	39370000	39380000	0.024259824938234146	2.599207668339954	4.90461
chr2	42670000	42680000	chr2	43620000	43630000	0.06458601364399406	2.111212657236631	NA
chr2	45110000	45120000	chr2	46440000	46450000	0.018621641753957974	2.111212657236631	46.1571
chr2	45120000	45130000	chr2	45780000	45790000	0.09441633500713315	2.111212657236631	7.39211
chr2	46870000	46880000	chr2	47010000	47020000	0.06498528258193695	2.111212657236631	18.2911
chr2	47490000	47500000	chr2	48870000	48880000	0.005429980007902693	2.111212657236631	62.7396
chr2	47780000	47790000	chr2	48880000	48890000	0.008474666715158412	2.111212657236631	44.5615
chr2	48000000	48010000	chr2	48880000	48890000	0.018621641753957974	2.111212657236631	32.3468
chr2	48300000	48310000	chr2	48850000	48860000	0.02239995028754287	2.111212657236631	15.5386
chr2	48900000	48910000	chr2	49730000	49740000	0.018621641753957974	2.111212657236631	23.2253
chr2	48910000	48920000	chr2	49310000	49320000	0.0008126545412316387	2.111212657236631	17.2643
chr2	49350000	49360000	chr2	49720000	49730000	0.0008126545412316387	2.111212657236631	19.4384
chr2	49440000	49450000	chr2	49720000	49730000	0.012547734086817409	2.111212657236631	10.8896
chr2	49550000	49560000	chr2	49700000	49710000	0.07313549877625171	2.111212657236631	3.99928
chr2	49760000	49770000	chr2	50270000	50280000	1.0438166203718957e-05	2.111212657236631	44.1285
chr2	49770000	49780000	chr2	50060000	50070000	0.019887794177196806	2.111212657236631	10.3327
chr2	49940000	49950000	chr2	50270000	50280000	0.025712726590136084	2.111212657236631	9.69748
chr2	50300000	50310000	chr2	51910000	51920000	0.0009130795029459183	2.111212657236631	115.057
chr2	50310000	50320000	chr2	51140000	51150000	0.0008126545412316387	2.111212657236631	39.8149
chr2	50560000	50570000	chr2	50990000	51000000	0.05318600224118279	2.599207668339954	25.9861
chr2	50800000	50810000	chr2	50990000	51000000	0.00071255600049841	2.111212657236631	13.0046
chr2	51150000	51160000	chr2	51900000	51910000	0.06498528258193695	3.2	11.5883
chr2	51950000	51960000	chr2	52060000	52070000	0.018621641753957974	2.599207668339954	3.01822
chr2	52260000	52270000	chr2	52590000	52600000	0.0010436761694678093	2.599207668339954	14.0075
chr2	52420000	52430000	chr2	52580000	52590000	0.05902631197685628	3.6758347359905126	3.69743
chr2	52750000	52760000	chr2	53110000	53120000	0.0008126545412316387	3.2	17.6845
chr2	52750000	52760000	chr2	53190000	53200000	0.06744232260858016	2.111212657236631	16.3451
chr2	52860000	52870000	chr2	53090000	53100000	0.062491148462235135	3.2	5.20565
chr2	53330000	53340000	chr2	54090000	54100000	0.02239995028754287	2.111212657236631	23.5475
chr2	3110000	3120000	chr2	3220000	3230000	0.003480556228765784	2.111212657236631	7.54556
chr2	3340000	3350000	chr2	3780000	3790000	0.0031977941921443763	2.111212657236631	7.42959
chr2	3520000	3530000	chr2	3770000	3780000	0.0016904048315954747	3.2	8.0438
chr2	3820000	3830000	chr2	4480000	4490000	0.02715053130128814	3.2	7.39211
chr2	4220000	4230000	chr2	4480000	4490000	0.003041267761357351	2.111212657236631	14.2469
chr2	4320000	4330000	chr2	4480000	4490000	0.05282344908748968	2.111212657236631	3.16923
chr2	4500000	4510000	chr2	4600000	4610000	0.0014708060802809816	2.111212657236631	7.58417
chr2	4500000	4510000	chr2	4860000	4870000	0.009067949025822796	2.111212657236631	18.8634
chr2	4650000	4660000	chr2	4860000	4870000	0.0023848650211813517	2.111212657236631	13.6152
chr2	5080000	5090000	chr2	5400000	5410000	0.009067949025822796	2.111212657236631	8.33464
chr2	5080000	5090000	chr2	5700000	5710000	0.03346134574587006	2.111212657236631	6.74389
chr2	5080000	5090000	chr2	5810000	5820000	0.008999895206307777	3.6758347359905126	47.6531
chr2	5430000	5440000	chr2	5800000	5810000	0.014873634802682008	3.2	4.85959
chr2	5450000	5460000	chr2	5710000	5720000	0.019420225221078547	3.2	10.8947
chr2	6000000	6010000	chr2	6160000	6170000	0.0007769523725768926	2.111212657236631	7.39486
chr2	6210000	6220000	chr2	6400000	6410000	2.1036944951702278e-05	2.111212657236631	19.8165
chr2	6220000	6230000	chr2	6330000	6340000	0.07954542193793257	2.111212657236631	4.52733
chr2	7750000	7760000	chr2	7860000	7870000	0.057541031578511335	2.111212657236631	12.8274
chr2	8670000	8680000	chr2	9870000	9880000	0.009067949025822796	2.111212657236631	45.1562
chr2	8670000	8680000	chr2	10000000	10010000	0.0016904048315954747	2.111212657236631	39.5632
chr2	8670000	8680000	chr2	10080000	10090000	0.03750048716672767	2.111212657236631	28.8039
chr2	8670000	8680000	chr2	10290000	10300000	0.010945469694357533	2.111212657236631	44.6971
chr2	8750000	8760000	chr2	9870000	9880000	0.03368494449874417	2.111212657236631	45.7806
chr2	9880000	9890000	chr2	10000000	10010000	0.0058664909831816605	2.111212657236631	5.7071
chr2	10130000	10140000	chr2	10280000	10290000	0.0003748854688432058	2.599207668339954	7.49865
chr2	10360000	10370000	chr2	11060000	11070000	0.003975850403455083	2.111212657236631	23.8098
chr2	10360000	10370000	chr2	10820000	10830000	0.0750187004146865	3.6758347359905126	4.68812
chr2	10780000	10790000	chr2	11050000	11060000	0.05583257490984077	2.111212657236631	5.24071
chr2	11110000	11120000	chr2	11260000	11270000	0.009067949025822796	2.111212657236631	3.49937
chr2	11340000	11350000	chr2	11490000	11500000	0.009067949025822796	2.111212657236631	5.49901
chr2	11330000	11340000	chr2	11680000	11690000	0.03750048716672767	2.111212657236631	6.8697
chr2	12000000	12010000	chr2	12390000	12400000	0.009067949025822796	2.599207668339954	14.1916
chr2	12000000	12010000	chr2	12290000	12300000	0.003041267761357351	2.599207668339954	11.2721
chr2	12160000	12170000	chr2	12290000	12300000	0.08205791325157295	2.111212657236631	NA
chr2	12440000	12450000	chr2	13240000	13250000	0.0002140612555436479	2.599207668339954	28.3791
chr2	12450000	12460000	chr2	13020000	13030000	0.08238632641883156	2.111212657236631	10.1797
chr2	12700000	12710000	chr2	13240000	13250000	0.028141698086579653	2.111212657236631	7.58468
chr2	13290000	13300000	chr2	13580000	13590000	5.7774051211378914e-05	2.111212657236631	15.0294
chr2	14040000	14050000	chr2	14140000	14150000	0.057994765419580145	2.111212657236631	3.44735
chr2	14040000	14050000	chr2	14290000	14300000	0.03750048716672767	2.111212657236631	9.65256
chr2	14040000	14050000	chr2	14700000	14710000	0.010610810629866421	2.111212657236631	9.85615
chr2	14160000	14170000	chr2	14690000	14700000	0.010945469694357533	2.111212657236631	7.40616
chr2	14300000	14310000	chr2	14690000	14700000	0.02715053130128814	2.111212657236631	NA
chr2	15240000	15250000	chr2	16310000	16320000	0.07384666363109024	2.111212657236631	NA
chr2	17420000	17430000	chr2	18020000	18030000	0.03684670191767232	2.111212657236631	17.3102
chr2	17430000	17440000	chr2	17840000	17850000	0.003041267761357351	2.111212657236631	10.9257
chr2	17640000	17650000	chr2	17830000	17840000	0.004014569308460614	2.111212657236631	4.95413
chr2	18030000	18040000	chr2	18670000	18680000	0.05649440819590213	2.111212657236631	NA
chr2	18370000	18380000	chr2	18670000	18680000	0.07384666363109024	2.111212657236631	3.88717
chr2	18370000	18380000	chr2	19340000	19350000	0.013121269023311049	2.111212657236631	24.7144
chr2	18380000	18390000	chr2	18590000	18600000	0.09589236300653498	2.111212657236631	4.76532
chr2	18380000	18390000	chr2	19270000	19280000	0.010945469694357533	2.111212657236631	29.2049
chr2	18870000	18880000	chr2	19200000	19210000	0.03750048716672767	2.111212657236631	9.69748
chr2	18870000	18880000	chr2	19270000	19280000	0.043331279859276935	2.599207668339954	11.9522
chr2	19100000	19110000	chr2	19210000	19220000	0.04733508281144717	2.111212657236631	2.64095
chr2	19410000	19420000	chr2	19510000	19520000	0.010610810629866421	2.111212657236631	5.17102
chr2	19520000	19530000	chr2	19720000	19730000	0.018991087856383024	2.111212657236631	5.84857
chr2	20270000	20280000	chr2	20500000	20510000	0.017731366979064432	2.111212657236631	2.97465
chr2	20270000	20280000	chr2	20670000	20680000	0.014559548084604513	2.111212657236631	9.29616
chr2	20270000	20280000	chr2	20780000	20790000	0.049136538890913975	2.111212657236631	12.356
chr2	20380000	20390000	chr2	20580000	20590000	0.09777050488640097	2.111212657236631	4.54889
chr2	20510000	20520000	chr2	20660000	20670000	0.033759297109350134	2.111212657236631	6.49883
chr2	20890000	20900000	chr2	21260000	21270000	0.001020385058046025	2.111212657236631	19.4384
chr2	20960000	20970000	chr2	21190000	21200000	0.05471363322485754	2.111212657236631	5.94931
chr2	21280000	21290000	chr2	21910000	21920000	0.01452186781282803	2.599207668339954	20.7076
chr2	21960000	21970000	chr2	22710000	22720000	0.058056499299899464	4.222425314473262	20.2795
chr2	22750000	22760000	chr2	22860000	22870000	0.024392266077059577	2.111212657236631	6.791
chr2	24290000	24300000	chr2	24400000	24410000	0.09745443173770754	2.111212657236631	4.90461
chr2	24410000	24420000	chr2	24560000	24570000	0.002323281870273719	2.111212657236631	8.99838
chr2	24570000	24580000	chr2	24750000	24760000	0.06506138999116516	2.111212657236631	4.70588
chr2	26030000	26040000	chr2	26140000	26150000	0.05562040442367362	2.599207668339954	3.3955
chr2	26150000	26160000	chr2	26270000	26280000	0.08617900369717485	2.111212657236631	6.93005
chr2	26450000	26460000	chr2	26560000	26570000	0.0007134959141340824	2.111212657236631	12.0729
chr2	26640000	26650000	chr2	27030000	27040000	0.02128660449495914	2.111212657236631	16.7719
chr2	27040000	27050000	chr2	27230000	27240000	0.001239297982011292	2.111212657236631	23.5321
chr2	27280000	27290000	chr2	27420000	27430000	4.265683249554675e-05	2.111212657236631	22.9811
chr2	27540000	27550000	chr2	27970000	27980000	0.07361448286031919	2.111212657236631	12.9931
chr2	27550000	27560000	chr2	27750000	27760000	0.0008974692203857431	2.111212657236631	10.3975
chr2	27770000	27780000	chr2	27970000	27980000	0.05616303090424842	2.111212657236631	9.74762
chr2	27780000	27790000	chr2	27890000	27900000	0.04634635131931951	2.111212657236631	3.3955
chr2	28200000	28210000	chr2	28410000	28420000	0.0008974692203857431	2.111212657236631	19.7421
chr2	28750000	28760000	chr2	29050000	29060000	0.05022735110309238	2.111212657236631	11.6615
chr2	28920000	28930000	chr2	29040000	29050000	0.001264661870277726	2.111212657236631	6.93005
chr2	29200000	29210000	chr2	29580000	29590000	0.0015274289152915504	2.599207668339954	13.7741
chr2	29320000	29330000	chr2	29560000	29570000	0.0493837546030397	2.599207668339954	3.86778
chr2	29910000	29920000	chr2	29980000	29990000	0.08445823388926632	2.599207668339954	2.9636
chr2	30120000	30130000	chr2	30270000	30280000	0.0383197258532017	2.599207668339954	3.49937
chr2	30430000	30440000	chr2	30860000	30870000	0.01660658210814706	2.111212657236631	10.1057
chr2	30430000	30440000	chr2	30930000	30940000	0.02461792266511569	3.2	6.87708
chr2	30450000	30460000	chr2	30790000	30800000	0.0008974692203857431	3.2	24.4602
chr2	30450000	30460000	chr2	30700000	30710000	0.0493837546030397	2.599207668339954	4.0219
chr2	30600000	30610000	chr2	30790000	30800000	0.051360879589762765	2.111212657236631	6.81193
chr2	30810000	30820000	chr2	30930000	30940000	0.05698924976820039	2.111212657236631	4.8918
chr2	31020000	31030000	chr2	31150000	31160000	0.00504766176048497	2.111212657236631	8.29832
chr2	31190000	31200000	chr2	31290000	31300000	0.001020385058046025	2.111212657236631	7.9289
chr2	31470000	31480000	chr2	31870000	31880000	0.07829275340663491	2.111212657236631	10.6242
chr2	31480000	31490000	chr2	31650000	31660000	4.265683249554675e-05	2.111212657236631	17.3361
chr2	31690000	31700000	chr2	31910000	31920000	0.006089621818874776	2.111212657236631	10.6638
chr2	31690000	31700000	chr2	31780000	31790000	0.0033563190163317857	2.111212657236631	6.59909
chr2	33150000	33160000	chr2	33340000	33350000	0.0012745947697716776	2.111212657236631	13.0046
chr2	33150000	33160000	chr2	33420000	33430000	0.0192317806854637	2.111212657236631	8.73451
chr2	33480000	33490000	chr2	33560000	33570000	0.016892906384623055	2.111212657236631	6.46552
chr2	33480000	33490000	chr2	33640000	33650000	0.025795601249963142	2.111212657236631	8.45127
chr2	33490000	33500000	chr2	33720000	33730000	0.0383197258532017	2.111212657236631	3.71832
chr2	33750000	33760000	chr2	33950000	33960000	0.09777050488640097	2.111212657236631	5.19873
chr2	33820000	33830000	chr2	33960000	33970000	0.053991943621732125	2.111212657236631	7.03504
chr2	33960000	33970000	chr2	34370000	34380000	0.07829275340663491	2.111212657236631	12.2914
chr2	33970000	33980000	chr2	34640000	34650000	0.015289392436078669	2.111212657236631	32.5998
chr2	34230000	34240000	chr2	34360000	34370000	0.04387228881455636	2.111212657236631	3.49403
chr2	34340000	34350000	chr2	34630000	34640000	0.05536533025482453	2.111212657236631	6.57537
chr2	34710000	34720000	chr2	35160000	35170000	0.08836670486125739	2.111212657236631	12.2237
chr2	34790000	34800000	chr2	35110000	35120000	0.026071813074482572	2.111212657236631	5.20915
chr2	35290000	35300000	chr2	35380000	35390000	0.0076982533080548286	2.111212657236631	5.02788
chr2	35540000	35550000	chr2	35920000	35930000	0.0008974692203857431	2.111212657236631	11.2697
chr2	35640000	35650000	chr2	35910000	35920000	0.001020385058046025	2.111212657236631	9.60796
chr2	36010000	36020000	chr2	36210000	36220000	0.0008974692203857431	2.111212657236631	15.5962
chr2	37390000	37400000	chr2	37490000	37500000	0.04634635131931951	2.599207668339954	4.48155
chr2	37540000	37550000	chr2	37770000	37780000	0.08785306192913699	3.2	7.43664
chr2	37630000	37640000	chr2	37760000	37770000	0.02023266954968804	2.111212657236631	8.73507
chr2	73960000	73970000	chr2	74660000	74670000	0.0016286564425074812	2.111212657236631	37.0375
chr2	74020000	74030000	chr2	74650000	74660000	0.01400363788040613	5.198415336679908	9.20338
chr2	74060000	74070000	chr2	74650000	74660000	0.0006150431569125758	2.599207668339954	25.4895
chr2	74300000	74310000	chr2	74650000	74660000	0.0006346275617500183	2.111212657236631	10.3045
chr2	74710000	74720000	chr2	74960000	74970000	0.0013093061835126834	2.111212657236631	16.0876
chr2	74710000	74720000	chr2	75130000	75140000	5.6570947595119277e-05	2.599207668339954	22.4631
chr2	74710000	74720000	chr2	75580000	75590000	5.6570947595119277e-05	2.599207668339954	38.9179
chr2	74720000	74730000	chr2	75050000	75060000	0.0016286564425074812	2.599207668339954	11.8525
chr2	75150000	75160000	chr2	75300000	75310000	0.051528801548845475	2.111212657236631	NA
chr2	75160000	75170000	chr2	75570000	75580000	0.08573762226292873	2.111212657236631	NA
chr2	75600000	75610000	chr2	75870000	75880000	0.008370472263491902	2.111212657236631	7.86106
chr2	75610000	75620000	chr2	75770000	75780000	0.0005023467697823358	2.111212657236631	6.86666
chr2	75610000	75620000	chr2	76090000	76100000	0.010345908391228321	2.111212657236631	6.50527
chr2	75880000	75890000	chr2	75960000	75970000	0.0638474600703455	2.111212657236631	4.49776
chr2	75980000	75990000	chr2	76070000	76080000	0.0005023467697823358	2.111212657236631	6.28485
chr2	76370000	76380000	chr2	76610000	76620000	0.00010455105597182637	2.111212657236631	17.0182
chr2	76960000	76970000	chr2	77350000	77360000	0.0040324771953207834	2.111212657236631	5.16058
chr2	76960000	76970000	chr2	77700000	77710000	0.010345908391228321	2.599207668339954	19.9566
chr2	77060000	77070000	chr2	77200000	77210000	0.002829046472335728	2.111212657236631	8.91105
chr2	77050000	77060000	chr2	77340000	77350000	0.028188924849083998	2.111212657236631	4.69669
chr2	77230000	77240000	chr2	77720000	77730000	0.08797954066542112	2.111212657236631	NA
chr2	77250000	77260000	chr2	77330000	77340000	0.007275339983571099	2.111212657236631	2.8111
chr2	77360000	77370000	chr2	77700000	77710000	0.00021567595425160682	2.111212657236631	10.0065
chr2	77450000	77460000	chr2	77700000	77710000	0.003935664721288257	2.111212657236631	12.0657
chr2	77880000	77890000	chr2	78010000	78020000	0.0011798733585155485	2.111212657236631	3.49403
chr2	78040000	78050000	chr2	78940000	78950000	0.002829046472335728	2.599207668339954	NA
chr2	78050000	78060000	chr2	79480000	79490000	0.0013934261715404937	2.111212657236631	36.7804
chr2	78050000	78060000	chr2	78880000	78890000	0.0036449006098665023	2.599207668339954	9.95372
chr2	78070000	78080000	chr2	78810000	78820000	0.09772939722223543	2.111212657236631	11.4037
chr2	78950000	78960000	chr2	79490000	79500000	0.0002017299213025181	2.599207668339954	39.8196
chr2	78960000	78970000	chr2	79260000	79270000	0.02042785746604118	3.2	4.85896
chr2	79360000	79370000	chr2	79490000	79500000	0.08797954066542112	2.111212657236631	3.49403
chr2	79510000	79520000	chr2	79640000	79650000	0.001382354185592849	2.111212657236631	6.98806
chr2	79510000	79520000	chr2	79770000	79780000	0.000547656526796009	2.111212657236631	9.21858
chr2	79860000	79870000	chr2	80260000	80270000	1.0642182290410142e-05	2.111212657236631	38.5127
chr2	80340000	80350000	chr2	80520000	80530000	1.0642182290410142e-05	2.599207668339954	5.88235
chr2	80820000	80830000	chr2	80960000	80970000	0.08033326699111397	2.599207668339954	8.44204
chr2	83650000	83660000	chr2	83760000	83770000	0.0009853279774518291	2.111212657236631	6.41372
chr2	83810000	83820000	chr2	84430000	84440000	0.06287948099084562	2.111212657236631	11.2398
chr2	84030000	84040000	chr2	84420000	84430000	0.0011688698397206176	2.111212657236631	23.2226
chr2	84450000	84460000	chr2	84650000	84660000	0.04651864979643705	2.111212657236631	5.84857
chr2	85120000	85130000	chr2	85240000	85250000	3.130364790882023e-05	2.111212657236631	12.2295
chr2	85120000	85130000	chr2	85560000	85570000	0.001382354185592849	2.111212657236631	22.2888
chr2	85240000	85250000	chr2	85560000	85570000	0.01400363788040613	2.111212657236631	11.4601
chr2	91110000	91120000	chr2	91470000	91480000	0.03158457462889953	2.111212657236631	7.07379
chr2	91280000	91290000	chr2	91470000	91480000	6.36660982933357e-06	2.111212657236631	17.9587
chr2	91300000	91310000	chr2	91410000	91420000	0.0907809608667857	2.111212657236631	6.41372
chr2	91770000	91780000	chr2	91920000	91930000	0.0024273938569726507	2.111212657236631	9.49829
chr2	92480000	92490000	chr2	92820000	92830000	0.002524641749615816	2.111212657236631	7.7828
chr2	92600000	92610000	chr2	92830000	92840000	0.00029912727034790975	2.111212657236631	8.92396
chr2	92900000	92910000	chr2	93060000	93070000	4.134012588776136e-05	2.111212657236631	12.6769
chr2	93070000	93080000	chr2	93190000	93200000	9.65114783038068e-05	2.111212657236631	7.74535
chr2	93210000	93220000	chr2	93410000	93420000	0.00012546815839731273	2.111212657236631	12.9968
chr2	93230000	93240000	chr2	93320000	93330000	0.00026891119021377197	2.599207668339954	4.08515
chr2	93220000	93230000	chr2	93810000	93820000	0.05074267405167352	2.111212657236631	12.7447
chr2	93410000	93420000	chr2	93800000	93810000	0.033976695648541645	2.111212657236631	NA
chr2	93480000	93490000	chr2	93790000	93800000	0.00021753871943704095	2.111212657236631	9.05592
chr2	93480000	93490000	chr2	93650000	93660000	0.0012759634923176222	2.111212657236631	10.0661
chr2	93870000	93880000	chr2	93990000	94000000	0.00026891119021377197	2.599207668339954	6.5224
chr2	94040000	94050000	chr2	94270000	94280000	0.0014460139188957309	2.599207668339954	3.71832
chr2	95230000	95240000	chr2	96300000	96310000	0.004177337934518884	2.599207668339954	19.006
chr2	96590000	96600000	chr2	97450000	97460000	0.06501272883329866	2.111212657236631	24.3765
chr2	101710000	101720000	chr2	101860000	101870000	9.65114783038068e-05	2.599207668339954	3.99928
chr2	101700000	101710000	chr2	102440000	102450000	0.018861110611420075	2.599207668339954	11.4037
chr2	101900000	101910000	chr2	102090000	102100000	0.01409185169505628	2.111212657236631	4.95413
chr2	101910000	101920000	chr2	102450000	102460000	0.0005377575623655151	2.599207668339954	15.1694
chr2	102030000	102040000	chr2	102440000	102450000	0.004976075731887898	2.111212657236631	9.55998
chr2	102080000	102090000	chr2	102290000	102300000	0.04209918584860064	2.599207668339954	4.76532
chr2	102460000	102470000	chr2	103060000	103070000	0.038329092436034995	2.111212657236631	8.65509
chr2	102580000	102590000	chr2	103030000	103040000	0.0035092971180501753	2.111212657236631	9.16777
chr2	102680000	102690000	chr2	103020000	103030000	0.001185529889641194	2.111212657236631	13.3419
chr2	102800000	102810000	chr2	103010000	103020000	0.007150388228377213	2.111212657236631	13.6152
chr2	103090000	103100000	chr2	103340000	103350000	4.134012588776136e-05	2.111212657236631	12.8701
chr2	103450000	103460000	chr2	103540000	103550000	0.00021835043861707842	2.111212657236631	10.0558
chr2	103550000	103560000	chr2	103850000	103860000	0.018861110611420075	2.111212657236631	12.6333
chr2	103560000	103570000	chr2	103720000	103730000	2.614628261676799e-06	2.111212657236631	11.6205
chr2	103870000	103880000	chr2	103980000	103990000	2.284343768338415e-05	2.111212657236631	12.4502
chr2	104030000	104040000	chr2	104420000	104430000	0.018861110611420075	2.111212657236631	11.6113
chr2	104140000	104150000	chr2	104580000	104590000	0.038329092436034995	2.111212657236631	5.94367
chr2	104140000	104150000	chr2	104410000	104420000	1.3062230228936636e-05	2.111212657236631	13.1018
chr2	104440000	104450000	chr2	104580000	104590000	0.003973844569416491	2.111212657236631	10.3181
chr2	104680000	104690000	chr2	104760000	104770000	0.01017757748157084	2.111212657236631	3.93554
chr2	104880000	104890000	chr2	105230000	105240000	4.134012588776136e-05	2.111212657236631	13.7394
chr2	105010000	105020000	chr2	105220000	105230000	0.031013730742163324	2.111212657236631	5.44609
chr2	105330000	105340000	chr2	106080000	106090000	0.04429313020706939	2.111212657236631	11.5883
chr2	105330000	105340000	chr2	105430000	105440000	0.0072093476810763946	2.111212657236631	3.79208
chr2	105330000	105340000	chr2	106200000	106210000	0.0727645954832081	2.111212657236631	NA
chr2	105460000	105470000	chr2	106190000	106200000	0.03091929963560708	2.599207668339954	14.0156
chr2	105620000	105630000	chr2	106070000	106080000	0.0689758734905036	2.599207668339954	4.58388
chr2	106350000	106360000	chr2	107870000	107880000	0.0014460139188957309	2.599207668339954	80.7839
chr2	106350000	106360000	chr2	106960000	106970000	0.009620626060782086	2.599207668339954	13.2209
chr2	106360000	106370000	chr2	106690000	106700000	0.06319536209778912	2.111212657236631	4.30999
chr2	106430000	106440000	chr2	106950000	106960000	0.00016225732097755832	2.111212657236631	21.7023
chr2	106420000	106430000	chr2	107870000	107880000	0.09697109205303521	2.111212657236631	45.0769
chr2	106430000	106440000	chr2	106690000	106700000	0.004844682935196928	2.111212657236631	8.38053
chr2	106430000	106440000	chr2	106860000	106870000	0.019692736999608735	2.111212657236631	5.7747
chr2	106690000	106700000	chr2	106940000	106950000	0.02627533833028308	2.599207668339954	4.0219
chr2	106980000	106990000	chr2	107870000	107880000	0.00026891119021377197	2.111212657236631	29.2049
chr2	107070000	107080000	chr2	107870000	107880000	0.09428683008270342	2.111212657236631	6.30646
chr2	108700000	108710000	chr2	109690000	109700000	0.03478534983820326	2.111212657236631	8.4823
chr2	108880000	108890000	chr2	109680000	109690000	0.04209918584860064	3.2	6.30646
chr2	109910000	109920000	chr2	110000000	110010000	0.005384942979255302	2.599207668339954	2.82818
chr2	109910000	109920000	chr2	110190000	110200000	0.0001599689689483208	2.111212657236631	8.16718
chr2	110010000	110020000	chr2	110190000	110200000	0.013402484023025843	2.599207668339954	4.11765
chr2	110230000	110240000	chr2	110560000	110570000	0.00010024161943067433	2.111212657236631	23.705
chr2	112370000	112380000	chr2	112470000	112480000	0.000284125378587479	2.111212657236631	5.51576
chr2	112510000	112520000	chr2	112760000	112770000	0.0009960664655509729	2.111212657236631	4.0219
chr2	112510000	112520000	chr2	113290000	113300000	0.0440331480515857	3.2	15.2196
chr2	112800000	112810000	chr2	113230000	113240000	0.0001599689689483208	2.111212657236631	25.9861
chr2	112800000	112810000	chr2	113300000	113310000	0.003079350621367579	2.599207668339954	13.7542
chr2	112800000	112810000	chr2	113420000	113430000	0.06315576957456438	2.111212657236631	8.99186
chr2	113300000	113310000	chr2	113440000	113450000	0.05953818061165318	3.2	NA
chr2	113490000	113500000	chr2	113810000	113820000	0.0001599689689483208	2.111212657236631	14.5856
chr2	113860000	113870000	chr2	114140000	114150000	0.0001599689689483208	2.111212657236631	17.2418
chr2	114850000	114860000	chr2	116080000	116090000	0.002279999348159171	2.599207668339954	11.7188
chr2	115510000	115520000	chr2	116070000	116080000	0.013402484023025843	2.111212657236631	15.9138
chr2	115850000	115860000	chr2	116070000	116080000	0.0006618056602295054	2.111212657236631	9.95285
chr2	115850000	115860000	chr2	116820000	116830000	0.05367854026396535	2.111212657236631	12.3572
chr2	116100000	116110000	chr2	116820000	116830000	0.07049099182994922	2.599207668339954	NA
chr2	116890000	116900000	chr2	117230000	117240000	0.00010024161943067433	2.111212657236631	25.5721
chr2	116890000	116900000	chr2	117430000	117440000	0.03180457477211277	2.111212657236631	15.1694
chr2	116900000	116910000	chr2	117120000	117130000	0.007316712892000561	2.111212657236631	10.6638
chr2	116900000	116910000	chr2	117170000	117180000	0.0001599689689483208	2.111212657236631	19.2159
chr2	117260000	117270000	chr2	117430000	117440000	0.0005873193201475502	2.111212657236631	9.50688
chr2	117450000	117460000	chr2	118100000	118110000	0.052908413403786526	2.111212657236631	14.4893
chr2	117450000	117460000	chr2	118230000	118240000	0.013402484023025843	2.111212657236631	18.2635
chr2	117530000	117540000	chr2	118110000	118120000	0.0001599689689483208	2.111212657236631	22.8946
chr2	117540000	117550000	chr2	118230000	118240000	0.03670117230712193	3.6758347359905126	36.3344
chr2	118260000	118270000	chr2	118450000	118460000	0.04971321647391824	2.111212657236631	4.95413
chr2	118480000	118490000	chr2	118610000	118620000	0.0016739793373517146	2.111212657236631	4.80429
chr2	118490000	118500000	chr2	118880000	118890000	0.09102304939232717	2.111212657236631	5.16058
chr2	118630000	118640000	chr2	118880000	118890000	0.0010901981504738145	2.111212657236631	9.65256
chr2	118770000	118780000	chr2	118870000	118880000	0.015757924614469062	2.111212657236631	4.82629
chr2	119040000	119050000	chr2	119180000	119190000	0.004755136606554625	2.111212657236631	3.75202
chr2	119290000	119300000	chr2	119420000	119430000	0.0016739793373517146	2.111212657236631	4.80429
chr2	119720000	119730000	chr2	119940000	119950000	0.06820442691656019	2.111212657236631	4.97643
chr2	119970000	119980000	chr2	120070000	120080000	0.09049405940830464	2.111212657236631	5.51576
chr2	120080000	120090000	chr2	120160000	120170000	0.09049405940830464	2.111212657236631	3.37332
chr2	120080000	120090000	chr2	120270000	120280000	0.01660118708450301	2.111212657236631	4.33487
chr2	120170000	120180000	chr2	120270000	120280000	0.034811118133962524	2.111212657236631	3.44735
chr2	120960000	120970000	chr2	121100000	121110000	0.05691535597165853	2.599207668339954	2.81401
chr2	121170000	121180000	chr2	121380000	121390000	0.03767268732057615	2.599207668339954	6.12685
chr2	121570000	121580000	chr2	121820000	121830000	0.0005541934145129634	2.599207668339954	15.2832
chr2	122060000	122070000	chr2	122150000	122160000	0.05367854026396535	2.599207668339954	4.08515
chr2	122640000	122650000	chr2	122750000	122760000	0.005983760587667364	2.111212657236631	7.54556
chr2	124100000	124110000	chr2	124920000	124930000	0.0001599689689483208	2.599207668339954	35.8972
chr2	124090000	124100000	chr2	125200000	125210000	0.002384909289846401	3.2	30.1126
chr2	124610000	124620000	chr2	124920000	124930000	0.02995071848101518	2.111212657236631	9.05592
chr2	124950000	124960000	chr2	125180000	125190000	0.09243411864203094	3.6758347359905126	NA
chr2	125260000	125270000	chr2	125600000	125610000	0.00032765380300903146	2.111212657236631	16.6774
chr2	125360000	125370000	chr2	125590000	125600000	0.032803704554123986	2.599207668339954	4.46198
chr2	125650000	125660000	chr2	126520000	126530000	0.02732700090796938	2.599207668339954	NA
chr2	125660000	125670000	chr2	125730000	125740000	0.00010024161943067433	2.111212657236631	7.409
chr2	125760000	125770000	chr2	125840000	125850000	0.010322697670286166	2.111212657236631	2.52999
chr2	125880000	125890000	chr2	126020000	126030000	0.0016739793373517146	2.111212657236631	5.15903
chr2	125880000	125890000	chr2	126520000	126530000	0.052908413403786526	2.111212657236631	7.07581
chr2	125890000	125900000	chr2	126360000	126370000	0.0016739793373517146	2.111212657236631	22.2821
chr2	126000000	126010000	chr2	126520000	126530000	0.06820442691656019	2.599207668339954	9.04264
chr2	126740000	126750000	chr2	127010000	127020000	0.05953818061165318	3.6758347359905126	7.86106
chr2	126830000	126840000	chr2	127000000	127010000	0.009469076484341865	3.2	5.59228
chr2	127020000	127030000	chr2	127200000	127210000	0.091093627706401	2.111212657236631	5.88235
chr2	127360000	127370000	chr2	127430000	127440000	0.014946414810017359	2.111212657236631	4.4454
chr2	127600000	127610000	chr2	127670000	127680000	0.0016739793373517146	2.111212657236631	5.1863
chr2	56110000	56120000	chr2	57910000	57920000	0.0016515838340807054	2.111212657236631	159.5
chr2	56110000	56120000	chr2	57830000	57840000	0.009437988831562293	2.111212657236631	69.0158
chr2	56120000	56130000	chr2	57700000	57710000	0.05557918733491322	2.599207668339954	42.938
chr2	57110000	57120000	chr2	57370000	57380000	0.08042583877787375	2.111212657236631	4.19026
chr2	58040000	58050000	chr2	58660000	58670000	0.03719579932092867	2.111212657236631	8.99186
chr2	58190000	58200000	chr2	58660000	58670000	0.0726711274161982	2.111212657236631	9.54947
chr2	58470000	58480000	chr2	58660000	58670000	3.4838672322012876e-06	2.111212657236631	14.8624
chr2	58480000	58490000	chr2	58560000	58570000	0.05557918733491322	2.111212657236631	3.65443
chr2	58570000	58580000	chr2	58650000	58660000	0.06400421934907545	2.111212657236631	3.09221
chr2	58690000	58700000	chr2	59330000	59340000	0.08869919270256275	2.599207668339954	16.5102
chr2	58690000	58700000	chr2	59430000	59440000	0.00032389606505917046	2.111212657236631	39.9131
chr2	58720000	58730000	chr2	59160000	59170000	0.014065412118508386	4.222425314473262	5.94367
chr2	58820000	58830000	chr2	59150000	59160000	0.0752844268960533	2.111212657236631	4.30999
chr2	59160000	59170000	chr2	59420000	59430000	0.06005543381152389	2.111212657236631	3.35221
chr2	59540000	59550000	chr2	59740000	59750000	0.0009996329433878514	2.111212657236631	12.347
chr2	59530000	59540000	chr2	59810000	59820000	0.02182728252599857	2.111212657236631	5.44479
chr2	59530000	59540000	chr2	59890000	59900000	0.07363609069420245	2.111212657236631	5.89482
chr2	59530000	59540000	chr2	59940000	59950000	0.07140722496701182	2.111212657236631	5.46285
chr2	59960000	59970000	chr2	60200000	60210000	0.02359207687343822	2.111212657236631	4.64134
chr2	60440000	60450000	chr2	61440000	61450000	0.08677022881490452	2.599207668339954	17.2121
chr2	60710000	60720000	chr2	61460000	61470000	0.0038141225868050287	2.599207668339954	17.3824
chr2	60750000	60760000	chr2	61430000	61440000	0.004923551243364324	5.198415336679908	10.1996
chr2	60790000	60800000	chr2	61410000	61420000	0.004923551243364324	2.599207668339954	13.4878
chr2	60880000	60890000	chr2	61440000	61450000	0.004633229155295334	2.111212657236631	13.9246
chr2	60960000	60970000	chr2	61400000	61410000	0.012760430625214826	3.2	11.8873
chr2	61640000	61650000	chr2	62630000	62640000	0.011280618659538066	2.111212657236631	21.2058
chr2	61650000	61660000	chr2	61960000	61970000	0.0004456276001400607	2.599207668339954	15.0932
chr2	61980000	61990000	chr2	62450000	62460000	0.004923551243364324	2.111212657236631	17.5074
chr2	61980000	61990000	chr2	62630000	62640000	0.0049419011716114285	2.111212657236631	16.9042
chr2	61990000	62000000	chr2	62270000	62280000	0.037009857648298894	2.111212657236631	3.62986
chr2	62350000	62360000	chr2	62450000	62460000	0.042407974309265246	2.111212657236631	4.48155
chr2	62340000	62350000	chr2	62620000	62630000	0.011280618659538066	2.599207668339954	9.98211
chr2	62470000	62480000	chr2	62620000	62630000	0.012764462824355621	2.599207668339954	NA
chr2	62650000	62660000	chr2	63450000	63460000	0.05806176068859936	2.111212657236631	9.45969
chr2	63490000	63500000	chr2	64910000	64920000	0.0052560845504157966	3.6758347359905126	43.67
chr2	63700000	63710000	chr2	64090000	64100000	0.03243351403943859	3.2	10.3212
chr2	63700000	63710000	chr2	64500000	64510000	0.08345272928763155	2.111212657236631	6.30646
chr2	64960000	64970000	chr2	65120000	65130000	0.017889132497466275	2.111212657236631	6.33845
chr2	64960000	64970000	chr2	65320000	65330000	0.02359207687343822	2.111212657236631	5.89482
chr2	65140000	65150000	chr2	65330000	65340000	0.0007149340004798388	2.111212657236631	6.81193
chr2	65400000	65410000	chr2	65560000	65570000	0.0005564035957623809	2.111212657236631	5.81025
chr2	65790000	65800000	chr2	66040000	66050000	0.0030829322738277613	2.111212657236631	8.84818
chr2	65790000	65800000	chr2	66190000	66200000	0.014022808714846253	2.111212657236631	7.96814
chr2	66250000	66260000	chr2	66410000	66420000	0.022982993108696264	2.599207668339954	4.75384
chr2	66470000	66480000	chr2	66640000	66650000	0.0009996329433878514	2.111212657236631	8.94765
chr2	66470000	66480000	chr2	66790000	66800000	0.00016140714218881858	2.111212657236631	17.7111
chr2	66820000	66830000	chr2	68330000	68340000	0.05557918733491322	2.599207668339954	23.9871
chr2	66950000	66960000	chr2	67560000	67570000	0.06294457164469414	2.111212657236631	NA
chr2	66960000	66970000	chr2	67470000	67480000	0.0009996329433878514	2.111212657236631	22.9468
chr2	66960000	66970000	chr2	68340000	68350000	0.0034297065559829682	2.111212657236631	41.8264
chr2	67480000	67490000	chr2	68340000	68350000	0.07569205259552816	2.111212657236631	10.4471
chr2	67570000	67580000	chr2	68340000	68350000	0.02359207687343822	2.599207668339954	14.9607
chr2	67680000	67690000	chr2	68130000	68140000	0.05557918733491322	2.111212657236631	13.7516
chr2	67750000	67760000	chr2	68130000	68140000	0.006401929339305278	2.111212657236631	22.5395
chr2	68370000	68380000	chr2	68460000	68470000	0.00510370520983653	3.2	4.39939
chr2	68370000	68380000	chr2	68750000	68760000	0.036942146182294466	2.599207668339954	6.26096
chr2	68560000	68570000	chr2	68750000	68760000	0.0038362640326992103	2.111212657236631	10.5275
chr2	68780000	68790000	chr2	69080000	69090000	0.0009996329433878514	2.599207668339954	8.74613
chr2	68780000	68790000	chr2	69240000	69250000	0.03264639873459499	2.599207668339954	NA
chr2	68780000	68790000	chr2	69420000	69430000	0.0011807480134880116	2.111212657236631	21.2274
chr2	68860000	68870000	chr2	69030000	69040000	0.08458900993253614	2.111212657236631	3.35537
chr2	69650000	69660000	chr2	69950000	69960000	0.08184844119309623	2.111212657236631	4.85896
chr2	69730000	69740000	chr2	69860000	69870000	0.08042583877787375	2.111212657236631	4.36754
chr2	70120000	70130000	chr2	70560000	70570000	0.005128526935708952	3.2	17.831
chr2	70230000	70240000	chr2	70550000	70560000	0.0007857843104183581	2.111212657236631	15.6274
chr2	70260000	70270000	chr2	70470000	70480000	0.06294457164469414	2.599207668339954	10.2114
chr2	70690000	70700000	chr2	71060000	71070000	0.03239055427203068	2.111212657236631	4.85959
chr2	70810000	70820000	chr2	71030000	71040000	0.07713290548534021	3.6758347359905126	8.53102
chr2	71220000	71230000	chr2	71830000	71840000	0.0625342519732274	2.111212657236631	11.0174
chr2	71250000	71260000	chr2	71540000	71550000	0.0752844268960533	3.2	11.2721
chr2	71590000	71600000	chr2	71810000	71820000	3.4838672322012876e-06	2.111212657236631	15.6402
chr2	72040000	72050000	chr2	72140000	72150000	0.00016140714218881858	2.111212657236631	8.96311
chr2	72210000	72220000	chr2	73280000	73290000	0.04202818712594237	2.111212657236631	19.006
chr2	72220000	72230000	chr2	72390000	72400000	0.003628565596886138	2.111212657236631	3.35537
chr2	72510000	72520000	chr2	73270000	73280000	0.004923551243364324	2.599207668339954	29.4344
chr2	72530000	72540000	chr2	72940000	72950000	0.06252496834413998	2.599207668339954	4.09713
chr2	72730000	72740000	chr2	73270000	73280000	0.005128526935708952	2.111212657236631	13.2732
chr2	73300000	73310000	chr2	73410000	73420000	0.08874680995425285	2.111212657236631	3.77278
chr2	73580000	73590000	chr2	73740000	73750000	1.5048264564443414e-05	2.111212657236631	12.1487
chr2	164090000	164100000	chr2	164540000	164550000	0.059212060099136994	2.599207668339954	7.6398
chr2	164110000	164120000	chr2	164390000	164400000	0.0006083270183911713	2.111212657236631	11.797
chr2	164420000	164430000	chr2	164530000	164540000	0.007187545315623515	2.599207668339954	4.90461
chr2	164590000	164600000	chr2	164720000	164730000	0.018199692352005543	2.111212657236631	6.98806
chr2	165070000	165080000	chr2	165270000	165280000	0.0016524806344686918	2.111212657236631	14.9464
chr2	165080000	165090000	chr2	165340000	165350000	0.0007043496140471284	2.111212657236631	10.0566
chr2	165530000	165540000	chr2	165750000	165760000	0.0053019500159365105	2.111212657236631	7.8201
chr2	165810000	165820000	chr2	166050000	166060000	0.005048959561087768	2.111212657236631	9.28268
chr2	165820000	165830000	chr2	165910000	165920000	5.308476791143768e-06	2.111212657236631	14.7694
chr2	165930000	165940000	chr2	166040000	166050000	0.0014347406601961613	2.111212657236631	6.41372
chr2	166080000	166090000	chr2	166560000	166570000	0.00010357188852368146	2.111212657236631	48.7895
chr2	166120000	166130000	chr2	166440000	166450000	0.023183054433545857	3.2	5.20915
chr2	166150000	166160000	chr2	166560000	166570000	0.0007915547321164412	2.111212657236631	27.3142
chr2	166590000	166600000	chr2	166770000	166780000	1.1497465547752328e-05	2.111212657236631	13.5294
chr2	167090000	167100000	chr2	167200000	167210000	0.0005122272814931194	2.599207668339954	4.90461
chr2	167280000	167290000	chr2	167420000	167430000	0.02652058070885734	3.2	11.2561
chr2	167530000	167540000	chr2	167600000	167610000	1.3487755706309557e-05	2.111212657236631	13.5832
chr2	167680000	167690000	chr2	167890000	167900000	5.5676183977920735e-05	2.111212657236631	40.1649
chr2	167690000	167700000	chr2	168000000	168010000	0.012145707121389411	2.111212657236631	7.04349
chr2	168110000	168120000	chr2	168210000	168220000	0.005502089284738947	2.111212657236631	6.20523
chr2	168240000	168250000	chr2	168630000	168640000	0.0019165364119801964	2.599207668339954	14.1916
chr2	168260000	168270000	chr2	168440000	168450000	8.61804655613585e-05	2.599207668339954	13.5294
chr2	168470000	168480000	chr2	168620000	168630000	1.1183872599218603e-05	2.111212657236631	14.9973
chr2	168680000	168690000	chr2	168930000	168940000	0.04989112961424614	2.111212657236631	4.0219
chr2	168980000	168990000	chr2	170090000	170100000	0.0008391175614877161	2.111212657236631	40.1502
chr2	169050000	169060000	chr2	170090000	170100000	0.002830404092484264	2.111212657236631	41.0051
chr2	169060000	169070000	chr2	169830000	169840000	0.028386143389316384	2.111212657236631	14.9607
chr2	170120000	170130000	chr2	170250000	170260000	0.010834133208738723	2.599207668339954	4.80429
chr2	170120000	170130000	chr2	170330000	170340000	1.3755757559019699e-05	2.111212657236631	10.8922
chr2	170350000	170360000	chr2	170490000	170500000	0.023183054433545857	2.111212657236631	3.75202
chr2	170430000	170440000	chr2	170500000	170510000	0.0007043496140471284	2.111212657236631	3.21057
chr2	170520000	170530000	chr2	170860000	170870000	3.3145583389959658e-06	2.111212657236631	25.5721
chr2	170590000	170600000	chr2	170850000	170860000	0.03319361436340383	2.599207668339954	6.70442
chr2	170890000	170900000	chr2	172200000	172210000	0.0016524806344686918	2.599207668339954	38.6693
chr2	171480000	171490000	chr2	172200000	172210000	0.003067147142131959	2.111212657236631	19.2645
chr2	172230000	172240000	chr2	172320000	172330000	0.034535264056679525	2.599207668339954	4.08515
chr2	172480000	172490000	chr2	172760000	172770000	0.010368417189754772	2.111212657236631	9.98211
chr2	172550000	172560000	chr2	172760000	172770000	0.0037785264195577097	2.111212657236631	6.12685
chr2	172830000	172840000	chr2	172980000	172990000	1.2612066925879952e-05	2.111212657236631	14.4974
chr2	172830000	172840000	chr2	173080000	173090000	0.023183054433545857	2.111212657236631	6.43504
chr2	173000000	173010000	chr2	173080000	173090000	0.00249728047133156	2.111212657236631	5.9033
chr2	173110000	173120000	chr2	173550000	173560000	0.00015910241299951083	2.111212657236631	13.3733
chr2	173190000	173200000	chr2	173550000	173560000	1.1846854477415292e-06	2.111212657236631	25.9372
chr2	173220000	173230000	chr2	173440000	173450000	0.07051497407620652	2.111212657236631	5.68734
chr2	173570000	173580000	chr2	174900000	174910000	0.006916335261762148	2.111212657236631	39.5632
chr2	173580000	173590000	chr2	174280000	174290000	4.986685874517628e-05	2.111212657236631	39.6831
chr2	173590000	173600000	chr2	174080000	174090000	0.0036922264300575103	2.599207668339954	13.3673
chr2	174090000	174100000	chr2	174280000	174290000	0.019415707367666686	2.599207668339954	3.09633
chr2	174310000	174320000	chr2	174880000	174890000	0.0003380525113735714	3.2	14.2515
chr2	174320000	174330000	chr2	174670000	174680000	0.00249728047133156	2.111212657236631	11.4495
chr2	174680000	174690000	chr2	174840000	174850000	0.07736936559049035	3.2	2.64102
chr2	178130000	178140000	chr2	178260000	178270000	0.0004596020605621143	2.111212657236631	15.2864
chr2	179210000	179220000	chr2	179690000	179700000	0.04989112961424614	2.111212657236631	6.50527
chr2	179570000	179580000	chr2	179870000	179880000	0.0729356690534176	2.111212657236631	3.88717
chr2	179910000	179920000	chr2	180040000	180050000	3.9902356943621875e-07	2.111212657236631	10.9188
chr2	179910000	179920000	chr2	180140000	180150000	0.040640637603799844	2.111212657236631	2.97465
chr2	180170000	180180000	chr2	180240000	180250000	0.02156379786140993	2.111212657236631	6.17417
chr2	180280000	180290000	chr2	180430000	180440000	0.06639762724220555	2.111212657236631	2.99946
chr2	180470000	180480000	chr2	180570000	180580000	0.0042158080710292456	2.111212657236631	7.9289
chr2	180480000	180490000	chr2	180750000	180760000	0.06895640714642896	2.599207668339954	NA
chr2	180560000	180570000	chr2	180760000	180770000	0.040640637603799844	3.2	NA
chr2	181180000	181190000	chr2	181320000	181330000	0.002934338816623368	2.111212657236631	7.97304
chr2	181390000	181400000	chr2	181490000	181500000	0.07122506806602616	2.111212657236631	6.8947
chr2	181390000	181400000	chr2	181570000	181580000	0.0026496711471005554	2.111212657236631	3.52941
chr2	181720000	181730000	chr2	181850000	181860000	0.024261863645464836	2.111212657236631	4.36754
chr2	145950000	145960000	chr2	146400000	146410000	6.440016037751523e-05	2.599207668339954	19.8635
chr2	145960000	145970000	chr2	146220000	146230000	0.009337859622892113	2.111212657236631	3.35221
chr2	146470000	146480000	chr2	146600000	146610000	0.0005382312846911368	2.111212657236631	3.05728
chr2	146620000	146630000	chr2	147170000	147180000	1.0885419049033729e-05	2.111212657236631	29.1349
chr2	146620000	146630000	chr2	147300000	147310000	0.004900408113507855	2.111212657236631	7.64969
chr2	146630000	146640000	chr2	146940000	146950000	0.025423330201203763	2.111212657236631	7.04349
chr2	146960000	146970000	chr2	147170000	147180000	0.005393560335260911	2.111212657236631	8.16913
chr2	147190000	147200000	chr2	147300000	147310000	0.009795573453504774	2.111212657236631	4.52733
chr2	147340000	147350000	chr2	147650000	147660000	0.06688443416689735	2.111212657236631	5.03107
chr2	147360000	147370000	chr2	147720000	147730000	0.0048949825505897535	5.198415336679908	9.43172
chr2	147800000	147810000	chr2	148100000	148110000	0.0005490473449508315	2.111212657236631	15.5487
chr2	147810000	147820000	chr2	148650000	148660000	0.06781075205271367	2.111212657236631	6.74479
chr2	148120000	148130000	chr2	148380000	148390000	0.05760249215197773	2.599207668339954	5.02832
chr2	148120000	148130000	chr2	148570000	148580000	0.0018996953698566276	2.111212657236631	25.9753
chr2	148120000	148130000	chr2	148640000	148650000	0.004482790116052988	2.111212657236631	10.8512
chr2	148120000	148130000	chr2	148750000	148760000	0.09827888056515745	2.111212657236631	16.1059
chr2	148390000	148400000	chr2	148560000	148570000	0.02416635982126558	2.111212657236631	3.9146
chr2	148390000	148400000	chr2	148650000	148660000	0.09515448579659255	2.111212657236631	3.35221
chr2	149340000	149350000	chr2	150090000	150100000	0.045952113827519694	2.599207668339954	46.3532
chr2	149420000	149430000	chr2	150030000	150040000	0.07224610331822673	2.111212657236631	15.4244
chr2	149430000	149440000	chr2	150080000	150090000	0.05760249215197773	2.111212657236631	21.7339
chr2	152030000	152040000	chr2	152190000	152200000	0.09092939956702419	2.111212657236631	3.69743
chr2	152100000	152110000	chr2	152200000	152210000	0.07006082463460223	2.111212657236631	3.79208
chr2	152100000	152110000	chr2	152370000	152380000	0.06814313050247173	2.111212657236631	NA
chr2	152620000	152630000	chr2	152830000	152840000	0.010681142671777291	2.111212657236631	4.76532
chr2	152690000	152700000	chr2	152830000	152840000	6.440016037751523e-05	2.111212657236631	15.9461
chr2	152900000	152910000	chr2	153130000	153140000	0.07006082463460223	3.2	4.46198
chr2	153480000	153490000	chr2	153580000	153590000	0.00033427452324965207	2.111212657236631	10.342
chr2	153670000	153680000	chr2	153930000	153940000	0.02554992353178517	3.2	10.8947
chr2	154410000	154420000	chr2	154600000	154610000	0.030438525088317448	2.111212657236631	6.19267
chr2	154420000	154430000	chr2	154530000	154540000	0.008665086731097017	2.111212657236631	6.03645
chr2	154700000	154710000	chr2	154860000	154870000	0.0019033707743849547	2.111212657236631	7.39486
chr2	155510000	155520000	chr2	155600000	155610000	0.01649987652676112	2.599207668339954	6.59909
chr2	155680000	155690000	chr2	155760000	155770000	0.016933196643778986	2.111212657236631	3.93554
chr2	155840000	155850000	chr2	155940000	155950000	0.0007736380094084209	2.111212657236631	8.96311
chr2	155970000	155980000	chr2	156130000	156140000	0.0048949825505897535	2.111212657236631	2.64102
chr2	155970000	155980000	chr2	156270000	156280000	0.08821322660130192	2.111212657236631	3.88717
chr2	156170000	156180000	chr2	156270000	156280000	0.004248692923929396	2.111212657236631	10.6868
chr2	156300000	156310000	chr2	156500000	156510000	0.02009115342505752	2.111212657236631	3.24921
chr2	156530000	156540000	chr2	156700000	156710000	3.578822348954125e-05	2.111212657236631	14.5399
chr2	156880000	156890000	chr2	157090000	157100000	0.006407608678006088	2.111212657236631	4.08456
chr2	156900000	156910000	chr2	157020000	157030000	0.01649987652676112	2.111212657236631	6.5224
chr2	157300000	157310000	chr2	157570000	157580000	0.0017109069131495964	2.111212657236631	8.73451
chr2	157340000	157350000	chr2	157450000	157460000	0.05667526232543168	2.111212657236631	7.16828
chr2	157470000	157480000	chr2	157560000	157570000	0.004482790116052988	3.2	7.54182
chr2	157610000	157620000	chr2	158000000	158010000	0.009681007293423388	2.111212657236631	6.45073
chr2	157620000	157630000	chr2	157950000	157960000	0.0012397962491145628	2.599207668339954	14.0075
chr2	158050000	158060000	chr2	158190000	158200000	0.015478985629793983	3.2	2.81401
chr2	158200000	158210000	chr2	158340000	158350000	0.0005490473449508315	2.111212657236631	7.03504
chr2	158540000	158550000	chr2	158630000	158640000	3.578822348954125e-05	2.111212657236631	6.59909
chr2	159050000	159060000	chr2	160370000	160380000	0.08872256015012497	2.111212657236631	26.077
chr2	159050000	159060000	chr2	160570000	160580000	0.0019771752219930327	2.111212657236631	72.7055
chr2	160370000	160380000	chr2	160570000	160580000	0.0005490473449508315	2.111212657236631	11.0473
chr2	160600000	160610000	chr2	160700000	160710000	0.08648407166514505	2.111212657236631	NA
chr2	160600000	160610000	chr2	160880000	160890000	0.0011577531584471398	2.111212657236631	9.07465
chr2	160730000	160740000	chr2	160880000	160890000	0.009337859622892113	2.599207668339954	6.49883
chr2	160780000	160790000	chr2	160870000	160880000	0.0048949825505897535	2.111212657236631	3.45667
chr2	161200000	161210000	chr2	161510000	161520000	0.06688443416689735	2.599207668339954	6.03728
chr2	161470000	161480000	chr2	162670000	162680000	0.014701491773123779	2.599207668339954	11.289
chr2	161640000	161650000	chr2	162670000	162680000	0.04830866812433537	3.2	8.98404
chr2	162280000	162290000	chr2	162650000	162660000	0.01070688728901672	2.111212657236631	6.07449
chr2	163100000	163110000	chr2	163320000	163330000	6.191119713951285e-05	2.111212657236631	15.6402
chr2	163090000	163100000	chr2	163390000	163400000	0.08720570893371876	2.111212657236631	3.88717
chr2	163530000	163540000	chr2	163710000	163720000	0.0507021659870416	2.111212657236631	7.05882
chr2	163600000	163610000	chr2	163720000	163730000	0.020808835248637365	2.599207668339954	5.29945
chr2	163850000	163860000	chr2	163950000	163960000	0.0009760327590523964	2.111212657236631	7.23943
chr2	127880000	127890000	chr2	128400000	128410000	0.0007824678830992845	2.111212657236631	23.5109
chr2	127880000	127890000	chr2	128570000	128580000	0.023107028305527362	2.111212657236631	46.7156
chr2	127890000	127900000	chr2	128110000	128120000	0.0688812867276662	3.2	3.55459
chr2	128110000	128120000	chr2	128560000	128570000	0.03624885041429437	3.2	7.6398
chr2	128120000	128130000	chr2	128390000	128400000	0.0005667406150238197	2.111212657236631	19.2159
chr2	128410000	128420000	chr2	128560000	128570000	0.0688812867276662	2.599207668339954	4.49919
chr2	128700000	128710000	chr2	128810000	128820000	0.00042521174499667486	2.111212657236631	8.30011
chr2	128870000	128880000	chr2	129250000	129260000	0.06825229041114234	2.111212657236631	7.51316
chr2	128940000	128950000	chr2	129250000	129260000	0.0688812867276662	2.111212657236631	8.04971
chr2	128950000	128960000	chr2	129070000	129080000	0.07612142623739131	2.111212657236631	5.7071
chr2	129170000	129180000	chr2	129250000	129260000	0.03125221652255189	2.111212657236631	2.8111
chr2	129500000	129510000	chr2	129680000	129690000	0.040372700622819294	3.2	3.52941
chr2	129680000	129690000	chr2	129860000	129870000	0.008842705109297648	3.6758347359905126	4.11765
chr2	129900000	129910000	chr2	130050000	130060000	0.00609351337181247	2.111212657236631	9.9982
chr2	129900000	129910000	chr2	130160000	130170000	0.08110143521344397	2.111212657236631	3.35221
chr2	130070000	130080000	chr2	130160000	130170000	0.06545854486307369	2.111212657236631	8.1703
chr2	130290000	130300000	chr2	130420000	130430000	0.023026193550522867	2.111212657236631	4.80429
chr2	130810000	130820000	chr2	130950000	130960000	0.0025137954041334213	2.599207668339954	8.44204
chr2	131050000	131060000	chr2	131510000	131520000	0.03413688233041037	2.111212657236631	6.25082
chr2	131430000	131440000	chr2	131510000	131520000	0.00032159435370019784	2.111212657236631	5.9033
chr2	131550000	131560000	chr2	131800000	131810000	1.3913722293201758e-05	2.111212657236631	11.2613
chr2	131560000	131570000	chr2	132220000	132230000	0.0688812867276662	2.111212657236631	NA
chr2	131820000	131830000	chr2	131940000	131950000	0.0005297646470081232	2.111212657236631	12.6371
chr2	131820000	131830000	chr2	132110000	132120000	0.08336014789551367	2.111212657236631	9.39338
chr2	131980000	131990000	chr2	132230000	132240000	0.02228757261209413	2.599207668339954	9.65256
chr2	131980000	131990000	chr2	132110000	132120000	0.0033118277339039275	2.111212657236631	10.4821
chr2	132310000	132320000	chr2	132480000	132490000	0.00026764025350234366	2.111212657236631	16.7768
chr2	132510000	132520000	chr2	132700000	132710000	0.0003260665150973452	2.111212657236631	9.289
chr2	133100000	133110000	chr2	134480000	134490000	0.0192832336572641	2.111212657236631	34.8554
chr2	133110000	133120000	chr2	134010000	134020000	0.03465113086255387	2.111212657236631	18.5378
chr2	133540000	133550000	chr2	134010000	134020000	0.0005720124449076769	2.111212657236631	12.7326
chr2	133540000	133550000	chr2	134480000	134490000	0.0037827739422357206	2.111212657236631	27.5793
chr2	133610000	133620000	chr2	134470000	134480000	0.04853870611670194	2.111212657236631	17.4118
chr2	133790000	133800000	chr2	134010000	134020000	0.08067433909066553	2.111212657236631	4.97643
chr2	133790000	133800000	chr2	134480000	134490000	0.04061835364879154	2.111212657236631	25.9531
chr2	134540000	134550000	chr2	135320000	135330000	0.00026764025350234366	2.111212657236631	27.3953
chr2	134560000	134570000	chr2	134670000	134680000	0.06996081630289752	2.111212657236631	NA
chr2	134680000	134690000	chr2	135320000	135330000	0.0005720124449076769	2.111212657236631	25.9446
chr2	134780000	134790000	chr2	135320000	135330000	0.0012770574692456342	2.111212657236631	43.6119
chr2	135350000	135360000	chr2	136130000	136140000	0.07552673575778816	2.111212657236631	24.3513
chr2	135360000	135370000	chr2	135950000	135960000	0.0003260665150973452	2.111212657236631	31.8618
chr2	135430000	135440000	chr2	135650000	135660000	0.06545854486307369	2.111212657236631	4.26551
chr2	135440000	135450000	chr2	135730000	135740000	0.09899218853057623	2.111212657236631	6.57537
chr2	135440000	135450000	chr2	135920000	135930000	0.003655026113866202	2.111212657236631	16.2632
chr2	135740000	135750000	chr2	135920000	135930000	0.0111051636331171	2.111212657236631	5.29412
chr2	135970000	135980000	chr2	136130000	136140000	0.0003260665150973452	2.111212657236631	6.86666
chr2	136140000	136150000	chr2	136870000	136880000	0.06012220215067086	2.111212657236631	14.0156
chr2	136150000	136160000	chr2	136450000	136460000	0.004239289108639887	2.111212657236631	15.5487
chr2	136150000	136160000	chr2	136590000	136600000	0.07552673575778816	2.111212657236631	8.9155
chr2	136480000	136490000	chr2	136880000	136890000	0.015776425449727124	2.111212657236631	19.9203
chr2	136480000	136490000	chr2	137940000	137950000	0.05563435026824769	2.599207668339954	45.5512
chr2	136900000	136910000	chr2	137090000	137100000	0.03638873437308687	2.111212657236631	NA
chr2	136910000	136920000	chr2	137730000	137740000	0.005236169859409412	2.111212657236631	26.107
chr2	136910000	136920000	chr2	137940000	137950000	0.0010124825616620314	2.111212657236631	67.3803
chr2	136990000	137000000	chr2	137730000	137740000	0.06996081630289752	2.111212657236631	17.1056
chr2	137100000	137110000	chr2	137940000	137950000	0.010067443530051024	2.111212657236631	16.862
chr2	137110000	137120000	chr2	137730000	137740000	0.0005557539911745314	2.111212657236631	24.7276
chr2	137960000	137970000	chr2	139370000	139380000	0.015776425449727124	2.111212657236631	28.8039
chr2	138030000	138040000	chr2	139270000	139280000	0.03536950408570019	2.599207668339954	41.5213
chr2	138050000	138060000	chr2	138250000	138260000	0.06979023315814128	2.599207668339954	4.54889
chr2	139390000	139400000	chr2	139570000	139580000	0.0010124825616620314	2.599207668339954	4.70588
chr2	139400000	139410000	chr2	139720000	139730000	0.07552673575778816	4.222425314473262	7.29281
chr2	139590000	139600000	chr2	140150000	140160000	0.003227435856027822	2.111212657236631	13.9246
chr2	140040000	140050000	chr2	140140000	140150000	0.07612142623739131	2.111212657236631	2.41314
chr2	140180000	140190000	chr2	140410000	140420000	0.0025137954041334213	3.6758347359905126	5.20565
chr2	140670000	140680000	chr2	142250000	142260000	0.06575150636979424	2.111212657236631	25.7628
chr2	141640000	141650000	chr2	142140000	142150000	0.0626946722340798	2.111212657236631	12.0349
chr2	142860000	142870000	chr2	142960000	142970000	0.06262632496418884	2.599207668339954	5.17102
chr2	142860000	142870000	chr2	143080000	143090000	0.003227435856027822	2.111212657236631	NA
chr2	143110000	143120000	chr2	143770000	143780000	0.0003260665150973452	2.111212657236631	32.0325
chr2	143110000	143120000	chr2	143970000	143980000	0.00675032501694742	2.111212657236631	NA
chr2	143840000	143850000	chr2	144450000	144460000	0.08067433909066553	3.2	17.6279
chr2	143850000	143860000	chr2	143980000	143990000	0.003227435856027822	2.111212657236631	4.36754
chr2	143850000	143860000	chr2	144280000	144290000	0.004686946428044661	2.111212657236631	8.66205
chr2	143990000	144000000	chr2	144270000	144280000	0.0005720124449076769	2.599207668339954	7.25972
chr2	144000000	144010000	chr2	144210000	144220000	0.02330154824206647	2.599207668339954	5.44609
chr2	144610000	144620000	chr2	145510000	145520000	0.04542957856084206	2.111212657236631	11.1227
chr2	144630000	144640000	chr2	145130000	145140000	0.0307354211822793	2.599207668339954	10.3156
chr2	144620000	144630000	chr2	145590000	145600000	0.01379244377204141	2.599207668339954	NA
chr2	144640000	144650000	chr2	144870000	144880000	0.07552673575778816	2.599207668339954	3.71832
chr2	145160000	145170000	chr2	145510000	145520000	0.006116998520423488	2.599207668339954	17.1742
chr2	145160000	145170000	chr2	145580000	145590000	0.0025137954041334213	2.111212657236631	19.6552
chr2	145690000	145700000	chr2	145790000	145800000	0.026124254731727838	2.111212657236631	3.44735
chr2	145690000	145700000	chr2	145880000	145890000	0.0005720124449076769	2.111212657236631	9.289
chr3	4920000	4930000	chr3	5120000	5130000	0.025078518981313917	2.111212657236631	5.84857
chr3	6120000	6130000	chr3	7010000	7020000	0.05735660109367851	2.111212657236631	7.30122
chr3	6780000	6790000	chr3	6940000	6950000	0.09845550052935033	2.111212657236631	5.81025
chr3	7340000	7350000	chr3	7490000	7500000	0.05608409400781135	2.599207668339954	3.99928
chr3	7540000	7550000	chr3	8500000	8510000	0.04350796703632592	2.111212657236631	48.7062
chr3	8590000	8600000	chr3	8910000	8920000	5.6259760612992205e-05	2.111212657236631	30.2131
chr3	8590000	8600000	chr3	9050000	9060000	0.05735660109367851	2.111212657236631	4.68812
chr3	8660000	8670000	chr3	8900000	8910000	0.022442525302751926	2.599207668339954	13.1505
chr3	8950000	8960000	chr3	9460000	9470000	0.09866419406721118	2.111212657236631	10.5908
chr3	8950000	8960000	chr3	9690000	9700000	0.07855266407524876	2.599207668339954	8.55281
chr3	8960000	8970000	chr3	9050000	9060000	0.00017513081728335957	2.111212657236631	4.08515
chr3	9070000	9080000	chr3	9460000	9470000	0.005900202329187735	2.111212657236631	15.4818
chr3	9390000	9400000	chr3	9600000	9610000	0.09325924888602888	2.111212657236631	8.84989
chr3	9400000	9410000	chr3	9690000	9700000	0.09325924888602888	2.111212657236631	11.2721
chr3	9710000	9720000	chr3	9940000	9950000	0.00014473670272435735	2.111212657236631	23.7972
chr3	9710000	9720000	chr3	10300000	10310000	0.03842210867847692	2.111212657236631	25.4895
chr3	9720000	9730000	chr3	9840000	9850000	0.016286466424148518	2.599207668339954	5.29945
chr3	9950000	9960000	chr3	10300000	10310000	0.04974407293513733	2.111212657236631	10.3045
chr3	10000000	10010000	chr3	10230000	10240000	0.08662819490064433	2.599207668339954	6.69297
chr3	10000000	10010000	chr3	10300000	10310000	0.0002766261546876536	2.111212657236631	25.2666
chr3	11050000	11060000	chr3	11200000	11210000	0.07855266407524876	2.111212657236631	8.49847
chr3	13890000	13900000	chr3	14370000	14380000	0.00031958961569966693	2.111212657236631	21.1421
chr3	14680000	14690000	chr3	14860000	14870000	0.03845793535226784	2.111212657236631	4.70588
chr3	14870000	14880000	chr3	15190000	15200000	0.0011495506362535948	2.111212657236631	32.2967
chr3	16310000	16320000	chr3	17810000	17820000	0.04350796703632592	2.111212657236631	47.4823
chr3	16460000	16470000	chr3	17810000	17820000	0.0060851752471211456	2.111212657236631	74.183
chr3	17290000	17300000	chr3	17420000	17430000	0.0813942872813028	2.111212657236631	10.0453
chr3	18050000	18060000	chr3	19060000	19070000	0.005900202329187735	2.111212657236631	65.4822
chr3	18050000	18060000	chr3	18620000	18630000	0.0700137831295015	2.599207668339954	8.14374
chr3	19550000	19560000	chr3	19890000	19900000	5.6259760612992205e-05	2.111212657236631	14.4538
chr3	19560000	19570000	chr3	19680000	19690000	0.005900202329187735	2.111212657236631	3.66885
chr3	19690000	19700000	chr3	19880000	19890000	0.05292542637831747	2.111212657236631	4.33487
chr3	19900000	19910000	chr3	20070000	20080000	0.016090312414997535	2.111212657236631	5.59228
chr3	19910000	19920000	chr3	20190000	20200000	0.001496730085536191	2.111212657236631	9.07465
chr3	20250000	20260000	chr3	20500000	20510000	0.037213320428572096	2.599207668339954	6.43504
chr3	21930000	21940000	chr3	22070000	22080000	0.006343672384784878	2.111212657236631	8.91105
chr3	27470000	27480000	chr3	28110000	28120000	0.012221427504992834	2.599207668339954	9.43441
chr3	27560000	27570000	chr3	28100000	28110000	0.04951144568421702	2.111212657236631	7.58468
chr3	27580000	27590000	chr3	27690000	27700000	0.04531160284574334	2.111212657236631	2.64095
chr3	27980000	27990000	chr3	28100000	28110000	0.047812745518505645	2.599207668339954	2.85355
chr3	28160000	28170000	chr3	28540000	28550000	0.0010230614743592893	2.111212657236631	22.5395
chr3	28160000	28170000	chr3	28750000	28760000	0.0009189622729992837	2.599207668339954	19.1171
chr3	28170000	28180000	chr3	28410000	28420000	0.0464847769727307	2.111212657236631	5.4149
chr3	28560000	28570000	chr3	28740000	28750000	0.0005382964571004708	2.111212657236631	9.41176
chr3	29030000	29040000	chr3	29720000	29730000	0.00014881517913789555	2.111212657236631	83.05
chr3	29750000	29760000	chr3	30550000	30560000	0.037213320428572096	3.2	12.6129
chr3	30010000	30020000	chr3	30500000	30510000	0.003949854468241968	2.599207668339954	15.0382
chr3	30600000	30610000	chr3	30960000	30970000	0.06732262452435953	2.599207668339954	4.71586
chr3	31050000	31060000	chr3	31120000	31130000	0.0015083730105961656	2.111212657236631	3.21057
chr3	31180000	31190000	chr3	31350000	31360000	0.03280666143820127	2.111212657236631	6.71074
chr3	31790000	31800000	chr3	32310000	32320000	0.0019487033215709636	2.111212657236631	32.5535
chr3	32330000	32340000	chr3	32500000	32510000	0.00030806647973724566	2.111212657236631	13.9807
chr3	32610000	32620000	chr3	32690000	32700000	0.0005382964571004708	2.111212657236631	7.02774
chr3	32910000	32920000	chr3	33780000	33790000	0.0009189622729992837	2.111212657236631	24.766
chr3	32950000	32960000	chr3	33240000	33250000	0.07522974190123478	2.111212657236631	7.51471
chr3	33040000	33050000	chr3	33780000	33790000	0.0395994256075438	2.599207668339954	5.70187
chr3	33160000	33170000	chr3	33770000	33780000	0.07522974190123478	2.599207668339954	8.81395
chr3	33290000	33300000	chr3	33770000	33780000	0.018173996604875096	3.2	6.50527
chr3	33830000	33840000	chr3	33910000	33920000	0.0011610364055713081	2.111212657236631	3.65443
chr3	34220000	34230000	chr3	35480000	35490000	0.010997516715701086	2.111212657236631	54.6926
chr3	34230000	34240000	chr3	34630000	34640000	0.0026104604338085214	2.111212657236631	14.6083
chr3	34640000	34650000	chr3	35480000	35490000	0.00014881517913789555	2.111212657236631	57.3307
chr3	34650000	34660000	chr3	35090000	35100000	1.3706161348547852e-05	2.111212657236631	20.8028
chr3	35120000	35130000	chr3	35320000	35330000	0.08223467942640462	3.2	3.89905
chr3	35690000	35700000	chr3	36050000	36060000	0.004575956005345356	2.111212657236631	5.89482
chr3	36190000	36200000	chr3	36450000	36460000	0.00014881517913789555	3.6758347359905126	6.70442
chr3	36630000	36640000	chr3	36840000	36850000	0.01629431877519042	2.111212657236631	7.48837
chr3	36830000	36840000	chr3	37200000	37210000	0.06160482292262267	2.111212657236631	10.9341
chr3	36890000	36900000	chr3	37030000	37040000	0.090499645836199	2.111212657236631	5.15903
chr3	37060000	37070000	chr3	37190000	37200000	0.01512549292192405	2.599207668339954	3.49403
chr3	37220000	37230000	chr3	37400000	37410000	0.004067572592011033	2.111212657236631	2.94118
chr3	37320000	37330000	chr3	37400000	37410000	0.09430954790463744	2.111212657236631	3.37332
chr3	37450000	37460000	chr3	38200000	38210000	0.0004503270718825281	2.599207668339954	23.1766
chr3	37460000	37470000	chr3	38850000	38860000	0.04876207654764065	2.111212657236631	14.0947
chr3	38240000	38250000	chr3	38470000	38480000	0.0004503270718825281	2.111212657236631	5.20565
chr3	38240000	38250000	chr3	38840000	38850000	0.00023159520086452848	2.111212657236631	15.1464
chr3	38470000	38480000	chr3	38840000	38850000	0.0003722111065892789	2.599207668339954	12.149
chr3	38880000	38890000	chr3	40380000	40390000	0.006667114330639878	2.111212657236631	71.2234
chr3	38870000	38880000	chr3	40510000	40520000	0.03350603098797956	2.111212657236631	18.2377
chr3	38880000	38890000	chr3	39810000	39820000	0.006376954966759686	2.111212657236631	46.5735
chr3	40520000	40530000	chr3	40790000	40800000	0.03280020018897893	2.111212657236631	6.11416
chr3	41190000	41200000	chr3	41570000	41580000	0.004075067361439454	2.599207668339954	6.26096
chr3	49090000	49100000	chr3	50070000	50080000	0.021926309318527015	2.111212657236631	29.2588
chr3	49090000	49100000	chr3	50290000	50300000	0.062356075443221054	2.111212657236631	22.5781
chr3	49260000	49270000	chr3	50070000	50080000	0.05169040809357796	2.599207668339954	16.0428
chr3	49750000	49760000	chr3	50070000	50080000	0.00518866568768768	2.111212657236631	11.4601
chr3	49820000	49830000	chr3	50200000	50210000	0.05783371159088844	2.111212657236631	10.0175
chr3	50300000	50310000	chr3	50900000	50910000	0.033619316185856965	2.599207668339954	12.9826
chr3	50390000	50400000	chr3	50890000	50900000	0.013892145544381668	2.111212657236631	10.3156
chr3	50900000	50910000	chr3	51130000	51140000	0.0803893808220829	3.2	4.46198
chr3	51260000	51270000	chr3	51370000	51380000	0.0009553777149885675	3.2	3.3955
chr3	51470000	51480000	chr3	52230000	52240000	0.09911007930878989	3.2	17.6606
chr3	51490000	51500000	chr3	51650000	51660000	0.01230849171853852	2.111212657236631	5.81025
chr3	51580000	51590000	chr3	52230000	52240000	0.035555438677481455	2.111212657236631	19.3191
chr3	51690000	51700000	chr3	52220000	52230000	0.0037171715679569397	2.599207668339954	14.8123
chr3	51700000	51710000	chr3	52010000	52020000	0.09083296715922451	3.2	5.03107
chr3	52000000	52010000	chr3	52190000	52200000	0.03280020018897893	3.2	4.33487
chr3	52100000	52110000	chr3	52190000	52200000	0.0879088838471262	2.111212657236631	5.34212
chr3	52250000	52260000	chr3	52980000	52990000	0.0001942932238130357	2.111212657236631	33.6375
chr3	52260000	52270000	chr3	52840000	52850000	0.007633151571217146	2.111212657236631	29.1386
chr3	52270000	52280000	chr3	52750000	52760000	0.05169040809357796	2.111212657236631	13.0105
chr3	53030000	53040000	chr3	53440000	53450000	0.0001942932238130357	2.111212657236631	39.6056
chr3	53030000	53040000	chr3	53240000	53250000	0.0012588069703480342	2.111212657236631	10.2114
chr3	53030000	53040000	chr3	53330000	53340000	0.019785603146564835	2.599207668339954	10.6897
chr3	53520000	53530000	chr3	53730000	53740000	0.025683962917085485	2.111212657236631	7.48837
chr3	53510000	53520000	chr3	54320000	54330000	0.05151856581938917	2.111212657236631	12.8342
chr3	53580000	53590000	chr3	54320000	54330000	0.07056980413014396	2.111212657236631	8.55281
chr3	53590000	53600000	chr3	53720000	53730000	0.0393076326660517	2.111212657236631	3.05728
chr3	53720000	53730000	chr3	54660000	54670000	0.04313070129654883	2.599207668339954	7.87979
chr3	53730000	53740000	chr3	54310000	54320000	0.005405496503819112	2.599207668339954	12.488
chr3	54350000	54360000	chr3	54670000	54680000	1.5422377841467494e-05	3.2	30.2131
chr3	54740000	54750000	chr3	55110000	55120000	0.0705611523928576	2.599207668339954	7.28939
chr3	54820000	54830000	chr3	55040000	55050000	0.0393076326660517	3.2	4.26551
chr3	55080000	55090000	chr3	55350000	55360000	0.05783371159088844	2.111212657236631	7.86106
chr3	55150000	55160000	chr3	55350000	55360000	0.0003420892780992002	2.111212657236631	12.9968
chr3	55240000	55250000	chr3	55340000	55350000	0.0705611523928576	2.599207668339954	3.79208
chr3	55530000	55540000	chr3	55770000	55780000	0.06064747429122948	2.111212657236631	4.64134
chr3	55990000	56000000	chr3	57200000	57210000	0.0009055889230563293	2.111212657236631	120.033
chr3	57260000	57270000	chr3	57620000	57630000	0.006943436772001692	2.111212657236631	15.3265
chr3	57270000	57280000	chr3	57440000	57450000	8.267297709276176e-06	2.111212657236631	8.94765
chr3	57460000	57470000	chr3	57620000	57630000	0.0017903154051444048	2.111212657236631	8.97947
chr3	57470000	57480000	chr3	57560000	57570000	0.005178297614518712	2.111212657236631	3.45667
chr3	57660000	57670000	chr3	57810000	57820000	0.030088415869139643	2.599207668339954	6.49883
chr3	57660000	57670000	chr3	58120000	58130000	0.006428707679404817	2.111212657236631	12.5016
chr3	57840000	57850000	chr3	58120000	58130000	8.267297709276176e-06	2.111212657236631	16.3344
chr3	58160000	58170000	chr3	58490000	58500000	0.01275823153349599	2.599207668339954	7.54249
chr3	58650000	58660000	chr3	58780000	58790000	0.0005134292799372275	2.111212657236631	13.1026
chr3	58650000	58660000	chr3	59060000	59070000	0.006943436772001692	2.111212657236631	12.2914
chr3	58980000	58990000	chr3	59050000	59060000	0.04185896513371546	2.111212657236631	5.1863
chr3	59090000	59100000	chr3	60090000	60100000	0.03296441523468818	3.2	NA
chr3	59310000	59320000	chr3	60110000	60120000	0.032983330612987645	2.111212657236631	15.7662
chr3	59870000	59880000	chr3	60100000	60110000	0.04064801531336486	2.111212657236631	6.69297
chr3	60490000	60500000	chr3	60590000	60600000	0.07544319680997033	2.599207668339954	2.41314
chr3	61250000	61260000	chr3	62180000	62190000	0.0024729996474656124	2.599207668339954	34.9302
chr3	61250000	61260000	chr3	62450000	62460000	0.05570978718812504	2.111212657236631	NA
chr3	61470000	61480000	chr3	62180000	62190000	0.07090461187606964	3.2	NA
chr3	62220000	62230000	chr3	62450000	62460000	0.0005134292799372275	2.111212657236631	5.94931
chr3	62330000	62340000	chr3	62450000	62460000	0.09781688039555943	2.111212657236631	3.2612
chr3	62530000	62540000	chr3	62860000	62870000	0.0006619604035228432	2.111212657236631	10.775
chr3	63130000	63140000	chr3	63310000	63320000	0.08048094758937907	2.111212657236631	3.52941
chr3	63560000	63570000	chr3	63860000	63870000	0.0043176570537142136	2.111212657236631	18.4641
chr3	64980000	64990000	chr3	65350000	65360000	0.09781688039555943	2.111212657236631	13.3639
chr3	65380000	65390000	chr3	65900000	65910000	0.09189424243235403	5.198415336679908	9.04264
chr3	65390000	65400000	chr3	65850000	65860000	0.03296441523468818	2.599207668339954	14.0643
chr3	65530000	65540000	chr3	65860000	65870000	0.02465214942942557	2.111212657236631	9.69748
chr3	65530000	65540000	chr3	65930000	65940000	0.06988680963814659	2.599207668339954	9.29616
chr3	66000000	66010000	chr3	66230000	66240000	0.00010443770206061131	2.111212657236631	12.6423
chr3	66330000	66340000	chr3	67340000	67350000	0.0017903154051444048	2.111212657236631	56.7512
chr3	66410000	66420000	chr3	67340000	67350000	0.06722904382891426	2.599207668339954	46.5735
chr3	66420000	66430000	chr3	66570000	66580000	0.09352838899563332	2.111212657236631	2.99946
chr3	67510000	67520000	chr3	68040000	68050000	0.029664100635723913	2.111212657236631	11.1092
chr3	67620000	67630000	chr3	68540000	68550000	0.017521116078246874	2.111212657236631	11.4685
chr3	67620000	67630000	chr3	68040000	68050000	1.497366125757793e-06	2.111212657236631	33.6947
chr3	68050000	68060000	chr3	68600000	68610000	0.015399119847285193	2.111212657236631	11.654
chr3	68060000	68070000	chr3	68540000	68550000	8.267297709276176e-06	2.111212657236631	22.7684
chr3	68610000	68620000	chr3	68710000	68720000	0.012404565692304718	2.111212657236631	3.10261
chr3	68710000	68720000	chr3	68950000	68960000	0.03344851449180405	2.111212657236631	9.28268
chr3	68730000	68740000	chr3	68870000	68880000	0.020074981287843546	2.111212657236631	10.3181
chr3	69240000	69250000	chr3	69700000	69710000	0.0005134292799372275	2.111212657236631	14.0643
chr3	69250000	69260000	chr3	69480000	69490000	8.267297709276176e-06	2.111212657236631	15.6169
chr3	69250000	69260000	chr3	69570000	69580000	0.017521116078246874	2.599207668339954	5.20915
chr3	69490000	69500000	chr3	69700000	69710000	0.09781688039555943	2.111212657236631	5.44609
chr3	69750000	69760000	chr3	69900000	69910000	4.865600056191965e-07	2.111212657236631	13.9975
chr3	72090000	72100000	chr3	72280000	72290000	0.007946843329027675	2.111212657236631	4.33487
chr3	75220000	75230000	chr3	75510000	75520000	0.039227973293594925	2.111212657236631	4.69669
chr3	75220000	75230000	chr3	75720000	75730000	0.010938757341211433	2.111212657236631	20.6312
chr3	75900000	75910000	chr3	75990000	76000000	9.10898282566186e-05	2.111212657236631	5.34212
chr3	78950000	78960000	chr3	79190000	79200000	1.3911697409607628e-05	2.111212657236631	11.6034
chr3	78950000	78960000	chr3	79590000	79600000	0.0017451664548679968	2.111212657236631	14.1516
chr3	79210000	79220000	chr3	79430000	79440000	0.059524987776165376	2.111212657236631	6.39826
chr3	79210000	79220000	chr3	79580000	79590000	1.3911697409607628e-05	2.111212657236631	19.4384
chr3	79670000	79680000	chr3	79800000	79810000	2.019473741565747e-06	2.111212657236631	20.5274
chr3	79870000	79880000	chr3	80050000	80060000	0.003117882421438573	3.2	4.11765
chr3	79880000	79890000	chr3	80800000	80810000	0.08524798085028869	2.111212657236631	11.4685
chr3	80080000	80090000	chr3	80790000	80800000	0.0016316093147533915	2.599207668339954	13.4931
chr3	80950000	80960000	chr3	81790000	81800000	0.02191102770515669	2.111212657236631	16.862
chr3	81030000	81040000	chr3	81780000	81790000	0.04552691540038214	2.111212657236631	20.2795
chr3	81030000	81040000	chr3	81910000	81920000	0.02468714065799186	2.111212657236631	14.3763
chr3	81040000	81050000	chr3	81480000	81490000	0.011105178643739194	2.111212657236631	13.3733
chr3	82020000	82030000	chr3	82850000	82860000	0.033089593905888254	3.2	6.63581
chr3	82040000	82050000	chr3	82330000	82340000	1.3911697409607628e-05	2.111212657236631	23.4835
chr3	82360000	82370000	chr3	82850000	82860000	0.0003827733823366866	2.111212657236631	26.7346
chr3	82870000	82880000	chr3	83060000	83070000	0.0986816983250326	2.111212657236631	NA
chr3	82880000	82890000	chr3	82990000	83000000	0.018254181377985807	2.111212657236631	NA
chr3	83000000	83010000	chr3	83270000	83280000	0.07769180122237442	2.111212657236631	6.98761
chr3	83100000	83110000	chr3	83260000	83270000	0.0007817125438192712	2.111212657236631	5.81025
chr3	83290000	83300000	chr3	83760000	83770000	0.000725982347166069	2.111212657236631	22.2821
chr3	83290000	83300000	chr3	83890000	83900000	0.01764999934606296	2.111212657236631	15.1464
chr3	83400000	83410000	chr3	83750000	83760000	0.02304230708123121	2.599207668339954	10.3045
chr3	83490000	83500000	chr3	83750000	83760000	0.0986816983250326	2.599207668339954	7.54248
chr3	83790000	83800000	chr3	83890000	83900000	0.07102822871985454	2.111212657236631	4.82629
chr3	83930000	83940000	chr3	84140000	84150000	0.004179666855521197	2.599207668339954	3.4038
chr3	83930000	83940000	chr3	84300000	84310000	0.02063246226465599	2.599207668339954	4.85959
chr3	84170000	84180000	chr3	84540000	84550000	0.06657786967561385	2.111212657236631	4.85959
chr3	84180000	84190000	chr3	84300000	84310000	0.0008139052849727897	2.599207668339954	8.153
chr3	84340000	84350000	chr3	84540000	84550000	0.0010477656179254061	2.111212657236631	9.74762
chr3	84360000	84370000	chr3	84470000	84480000	0.007190395874852849	2.599207668339954	6.791
chr3	84600000	84610000	chr3	84870000	84880000	0.004825819493813959	3.2	NA
chr3	84690000	84700000	chr3	84850000	84860000	0.001864835844486114	2.599207668339954	6.33845
chr3	84920000	84930000	chr3	85910000	85920000	0.0388517138344072	2.111212657236631	33.9292
chr3	84930000	84940000	chr3	85560000	85570000	9.10898282566186e-05	2.599207668339954	29.911
chr3	85570000	85580000	chr3	85910000	85920000	0.06425552968002347	2.599207668339954	7.7828
chr3	85580000	85590000	chr3	86120000	86130000	0.026933191743643333	2.599207668339954	11.377
chr3	85700000	85710000	chr3	85910000	85920000	0.00023051586071060062	2.111212657236631	10.2114
chr3	85700000	85710000	chr3	86120000	86130000	0.06305643904440754	2.599207668339954	7.01972
chr3	85980000	85990000	chr3	86110000	86120000	0.0986816983250326	2.599207668339954	2.62052
chr3	86270000	86280000	chr3	86760000	86770000	0.03554513082736018	2.111212657236631	16.7091
chr3	86330000	86340000	chr3	86760000	86770000	0.006405953935282058	2.111212657236631	23.0988
chr3	86790000	86800000	chr3	86970000	86980000	0.00048209534624956855	2.111212657236631	17.6471
chr3	87090000	87100000	chr3	87170000	87180000	0.002379782819885753	2.111212657236631	10.4011
chr3	87240000	87250000	chr3	87490000	87500000	0.004825819493813959	2.111212657236631	12.8701
chr3	87240000	87250000	chr3	87560000	87570000	0.04960618541584244	2.111212657236631	9.37647
chr3	87330000	87340000	chr3	87490000	87500000	0.014423282376733322	2.111212657236631	6.33845
chr3	88400000	88410000	chr3	88470000	88480000	0.003389973896263794	2.111212657236631	9.87867
chr3	88930000	88940000	chr3	89030000	89040000	0.0692308982207496	2.111212657236631	6.20523
chr3	89320000	89330000	chr3	89470000	89480000	0.022213566301039073	2.111212657236631	6.49883
chr3	89510000	89520000	chr3	89680000	89690000	0.0009791071642661908	2.111212657236631	12.8622
chr3	89780000	89790000	chr3	89850000	89860000	0.02093111919031029	2.111212657236631	6.6681
chr3	89950000	89960000	chr3	90070000	90080000	0.03492761733871644	2.111212657236631	8.153
chr3	90260000	90270000	chr3	90370000	90380000	0.09233423157315093	2.111212657236631	7.54556
chr3	90500000	90510000	chr3	90630000	90640000	0.05519378571492625	2.599207668339954	3.93078
chr3	92150000	92160000	chr3	92510000	92520000	0.03043958675134231	2.111212657236631	14.1476
chr3	93120000	93130000	chr3	93350000	93360000	0.006470786132634093	2.111212657236631	8.1803
chr3	93360000	93370000	chr3	93490000	93500000	0.02468602306606079	2.111212657236631	9.17183
chr3	95350000	95360000	chr3	95440000	95450000	0.0738213443557298	2.111212657236631	7.22758
chr3	95500000	95510000	chr3	95780000	95790000	0.017738757959499862	2.111212657236631	6.35225
chr3	95960000	95970000	chr3	96050000	96060000	0.03687908325061046	2.599207668339954	9.42727
chr3	95960000	95970000	chr3	96150000	96160000	0.05771485575643311	2.111212657236631	6.19267
chr3	96070000	96080000	chr3	96140000	96150000	0.0015373185084095182	2.111212657236631	3.45754
chr3	96930000	96940000	chr3	97190000	97200000	0.002844444159436163	2.599207668339954	10.0566
chr3	96940000	96950000	chr3	97330000	97340000	0.0011570331037657987	2.599207668339954	12.9015
chr3	97200000	97210000	chr3	97330000	97340000	0.0066624819150008585	2.599207668339954	7.42481
chr3	97380000	97390000	chr3	97580000	97590000	0.040837068946744076	2.111212657236631	NA
chr3	97680000	97690000	chr3	97870000	97880000	0.0010940048204836073	2.111212657236631	10.5275
chr3	97760000	97770000	chr3	97880000	97890000	0.002549945970555616	2.111212657236631	6.93005
chr3	97920000	97930000	chr3	98100000	98110000	0.022963097744604435	2.599207668339954	4.11765
chr3	97920000	97930000	chr3	98210000	98220000	0.00018127319192145873	2.111212657236631	11.2721
chr3	97920000	97930000	chr3	98300000	98310000	0.043444330175341356	2.599207668339954	12.5219
chr3	98900000	98910000	chr3	99930000	99940000	0.004735474208720294	2.111212657236631	53.9042
chr3	98910000	98920000	chr3	99230000	99240000	0.0850389614974793	2.111212657236631	8.33464
chr3	99240000	99250000	chr3	99930000	99940000	0.0011576820952727046	2.599207668339954	10.3813
chr3	100190000	100200000	chr3	100560000	100570000	0.0004567607652254206	2.111212657236631	12.149
chr3	100350000	100360000	chr3	100560000	100570000	0.0007738016532609005	2.111212657236631	5.44609
chr3	100770000	100780000	chr3	100910000	100920000	0.02878905361804872	2.111212657236631	4.22102
chr3	100960000	100970000	chr3	101460000	101470000	0.0007738016532609005	2.111212657236631	18.912
chr3	100960000	100970000	chr3	101810000	101820000	0.014105515224712886	2.111212657236631	17.1358
chr3	100970000	100980000	chr3	101290000	101300000	0.00035311872318389735	2.111212657236631	23.9621
chr3	100970000	100980000	chr3	101380000	101390000	0.04064006999443276	2.111212657236631	6.82856
chr3	100980000	100990000	chr3	101150000	101160000	0.040194178004907495	2.599207668339954	4.47383
chr3	101090000	101100000	chr3	101290000	101300000	0.09450732000520502	2.599207668339954	4.54889
chr3	101310000	101320000	chr3	101450000	101460000	0.012571540024828782	3.2	7.03504
chr3	101490000	101500000	chr3	101800000	101810000	2.9543057045198855e-05	2.599207668339954	27.1678
chr3	101500000	101510000	chr3	101590000	101600000	0.002549945970555616	2.111212657236631	5.65636
chr3	101600000	101610000	chr3	101790000	101800000	0.0012110500354773441	2.111212657236631	8.05047
chr3	102070000	102080000	chr3	102680000	102690000	0.09650666832343728	2.111212657236631	11.0174
chr3	102080000	102090000	chr3	102230000	102240000	6.986128930982124e-05	2.111212657236631	10.4981
chr3	102250000	102260000	chr3	102810000	102820000	0.020698226240452148	2.599207668339954	11.9354
chr3	102330000	102340000	chr3	102680000	102690000	0.0004153952581029293	2.111212657236631	21.754
chr3	102330000	102340000	chr3	102800000	102810000	0.08471000811223289	2.111212657236631	9.54947
chr3	102710000	102720000	chr3	102800000	102810000	0.002187363606699699	2.111212657236631	6.59909
chr3	103400000	103410000	chr3	103730000	103740000	0.00011204092964791635	2.111212657236631	10.775
chr3	103420000	103430000	chr3	103570000	103580000	0.02878905361804872	2.599207668339954	4.9991
chr3	104000000	104010000	chr3	104440000	104450000	0.0007653464745342575	3.2	17.831
chr3	104100000	104110000	chr3	104440000	104450000	0.07870311398535093	2.111212657236631	10.0065
chr3	104210000	104220000	chr3	104440000	104450000	0.012571540024828782	2.599207668339954	7.43664
chr3	104520000	104530000	chr3	104760000	104770000	0.08541714248044405	2.111212657236631	3.09423
chr3	104530000	104540000	chr3	104680000	104690000	3.055889881311558e-05	2.111212657236631	10.4981
chr3	104780000	104790000	chr3	105050000	105060000	0.03944870536623739	2.111212657236631	6.98761
chr3	104870000	104880000	chr3	105050000	105060000	0.03687908325061046	2.111212657236631	4.70588
chr3	105080000	105090000	chr3	105640000	105650000	0.009969021756026503	2.111212657236631	13.9246
chr3	105450000	105460000	chr3	105640000	105650000	0.07842609046598056	2.111212657236631	9.90827
chr3	105670000	105680000	chr3	105900000	105910000	0.0001033293382230556	2.111212657236631	10.4113
chr3	105760000	105770000	chr3	105890000	105900000	0.012336117766243448	2.599207668339954	6.55131
chr3	105990000	106000000	chr3	106440000	106450000	0.0066624819150008585	2.111212657236631	13.7516
chr3	106140000	106150000	chr3	106300000	106310000	0.08541714248044405	2.599207668339954	6.33845
chr3	106910000	106920000	chr3	107080000	107090000	0.021383083534330785	2.599207668339954	5.03305
chr3	106910000	106920000	chr3	107180000	107190000	0.07305136569348131	2.599207668339954	5.24071
chr3	107090000	107100000	chr3	107180000	107190000	0.0027404273936873333	2.111212657236631	8.79879
chr3	107220000	107230000	chr3	107460000	107470000	0.0020772386640198234	2.111212657236631	6.96201
chr3	107350000	107360000	chr3	107460000	107470000	2.2388900830001725e-05	2.111212657236631	13.582
chr3	107680000	107690000	chr3	108050000	108060000	0.01375275237385081	2.111212657236631	9.71919
chr3	107700000	107710000	chr3	107850000	107860000	0.0004241267719871164	2.599207668339954	7.99856
chr3	107870000	107880000	chr3	108060000	108070000	0.09144191057741731	2.111212657236631	4.33487
chr3	107870000	107880000	chr3	108150000	108160000	0.08892983055651656	2.599207668339954	4.53732
chr3	107950000	107960000	chr3	108140000	108150000	0.0908310736587427	2.111212657236631	NA
chr3	108280000	108290000	chr3	108380000	108390000	0.0025192804993992225	2.111212657236631	8.61837
chr3	108400000	108410000	chr3	108560000	108570000	0.000539944380497975	2.111212657236631	10.5641
chr3	108700000	108710000	chr3	108770000	108780000	0.004581645831403332	2.111212657236631	6.17417
chr3	108830000	108840000	chr3	108900000	108910000	0.012138624274228972	2.111212657236631	4.69237
chr3	108830000	108840000	chr3	109060000	109070000	0.05389059970202056	2.111212657236631	7.43664
chr3	109020000	109030000	chr3	109480000	109490000	0.09786912145982764	2.599207668339954	6.25082
chr3	109170000	109180000	chr3	109330000	109340000	0.0395362551822403	2.111212657236631	4.22563
chr3	109170000	109180000	chr3	109480000	109490000	3.052089610877662e-06	2.111212657236631	19.1181
chr3	109520000	109530000	chr3	110130000	110140000	0.02444221186988501	2.599207668339954	13.2209
chr3	109740000	109750000	chr3	110130000	110140000	0.07633118866142509	3.6758347359905126	3.87044
chr3	110140000	110150000	chr3	111060000	111070000	0.008208274655280241	2.111212657236631	42.051
chr3	113650000	113660000	chr3	114030000	114040000	0.011060608944394743	2.111212657236631	20.0351
chr3	115670000	115680000	chr3	115970000	115980000	0.0018108665815002526	3.2	6.80255
chr3	116020000	116030000	chr3	116490000	116500000	0.04359995733940707	2.111212657236631	NA
chr3	116030000	116040000	chr3	116320000	116330000	5.124283089408266e-05	2.111212657236631	22.5441
chr3	116030000	116040000	chr3	116560000	116570000	0.08525197705150234	2.111212657236631	7.40616
chr3	116030000	116040000	chr3	116710000	116720000	0.05807571237111481	2.111212657236631	NA
chr3	116330000	116340000	chr3	116750000	116760000	0.01484484966984641	2.111212657236631	7.01972
chr3	116340000	116350000	chr3	116490000	116500000	0.0030615570736297615	2.111212657236631	4.9991
chr3	116890000	116900000	chr3	117440000	117450000	0.021847003404325566	2.599207668339954	NA
chr3	116900000	116910000	chr3	117780000	117790000	0.0934669885085095	2.111212657236631	10.7823
chr3	117140000	117150000	chr3	117430000	117440000	0.0002548794420336781	2.111212657236631	9.39338
chr3	117140000	117150000	chr3	117770000	117780000	0.028428803791564896	2.111212657236631	NA
chr3	120200000	120210000	chr3	121090000	121100000	0.0471477866545807	2.111212657236631	7.30122
chr3	121310000	121320000	chr3	121740000	121750000	0.0002548794420336781	2.111212657236631	12.9931
chr3	121310000	121320000	chr3	121500000	121510000	0.0007445317773334557	2.111212657236631	13.0046
chr3	121320000	121330000	chr3	121420000	121430000	0.00442704558946103	2.599207668339954	5.86049
chr3	121540000	121550000	chr3	121740000	121750000	6.811906732314317e-05	2.111212657236631	10.3975
chr3	121880000	121890000	chr3	122130000	122140000	0.0002548794420336781	2.111212657236631	20.1095
chr3	121880000	121890000	chr3	122270000	122280000	0.004987317461622176	2.599207668339954	6.45073
chr3	121960000	121970000	chr3	122110000	122120000	0.008208274655280241	2.111212657236631	8.99838
chr3	122300000	122310000	chr3	122630000	122640000	0.0002548794420336781	2.111212657236631	9.69748
chr3	122310000	122320000	chr3	122460000	122470000	0.0006293198868312366	2.111212657236631	19.9964
chr3	122640000	122650000	chr3	122780000	122790000	0.06419663040146854	2.111212657236631	8.91105
chr3	122940000	122950000	chr3	123120000	123130000	0.00273739760181968	3.2	4.11765
chr3	122980000	122990000	chr3	123090000	123100000	0.01252635086027946	2.111212657236631	5.65917
chr3	123160000	123170000	chr3	123330000	123340000	0.0006293198868312366	2.599207668339954	8.38842
chr3	123240000	123250000	chr3	123320000	123330000	0.07633118866142509	2.599207668339954	3.65443
chr3	123510000	123520000	chr3	124580000	124590000	0.0014523646150282393	2.111212657236631	28.509
chr3	123520000	123530000	chr3	124270000	124280000	0.0007037829053642664	2.111212657236631	52.1473
chr3	123690000	123700000	chr3	124260000	124270000	0.06839691497126973	2.599207668339954	16.2875
chr3	125850000	125860000	chr3	126020000	126030000	0.06860050150199162	2.111212657236631	2.79614
chr3	125850000	125860000	chr3	126400000	126410000	0.001486893531152204	2.599207668339954	23.3079
chr3	125850000	125860000	chr3	126900000	126910000	0.004768604289483597	2.599207668339954	27.7244
chr3	126040000	126050000	chr3	126390000	126400000	0.003462651834314759	2.111212657236631	11.4495
chr3	126390000	126400000	chr3	126890000	126900000	0.08236810738916008	2.599207668339954	5.15781
chr3	126580000	126590000	chr3	126900000	126910000	0.021847003404325566	2.111212657236631	7.29281
chr3	126600000	126610000	chr3	126760000	126770000	0.021847003404325566	2.111212657236631	4.75384
chr3	126990000	127000000	chr3	127160000	127170000	0.07633118866142509	2.111212657236631	3.35537
chr3	127320000	127330000	chr3	127540000	127550000	0.003207878167924863	2.111212657236631	6.39826
chr3	127320000	127330000	chr3	127430000	127440000	0.0012163172220736567	2.599207668339954	7.92284
chr3	127450000	127460000	chr3	127540000	127550000	0.03381465206820369	2.111212657236631	4.39939
chr3	127560000	127570000	chr3	127760000	127770000	0.017945786329764957	2.111212657236631	3.89905
chr3	127630000	127640000	chr3	127760000	127770000	0.0001089852388638235	2.111212657236631	9.17183
chr3	127630000	127640000	chr3	127940000	127950000	0.0018108665815002526	2.111212657236631	5.03107
chr3	127760000	127770000	chr3	127950000	127960000	0.08236810738916008	2.111212657236631	6.81193
chr3	127850000	127860000	chr3	127940000	127950000	0.001486893531152204	2.111212657236631	5.65636
chr3	145950000	145960000	chr3	146170000	146180000	0.0003265411822157964	2.111212657236631	10.6638
chr3	146050000	146060000	chr3	146170000	146180000	0.005243623780490647	2.111212657236631	7.3377
chr3	146190000	146200000	chr3	146320000	146330000	0.04189490200313873	2.111212657236631	3.93078
chr3	146190000	146200000	chr3	146920000	146930000	0.0021942404692748313	2.111212657236631	14.0156
chr3	146340000	146350000	chr3	146770000	146780000	0.004075507425948399	2.111212657236631	8.66205
chr3	146330000	146340000	chr3	146930000	146940000	0.00021038771626302746	2.111212657236631	19.4739
chr3	146340000	146350000	chr3	146490000	146500000	0.08116763063586015	2.599207668339954	4.49919
chr3	146540000	146550000	chr3	146910000	146920000	0.006359971370429207	3.2	7.28939
chr3	146560000	146570000	chr3	146770000	146780000	0.02493006811174853	2.599207668339954	3.4038
chr3	146790000	146800000	chr3	146910000	146920000	0.031790913708508374	2.111212657236631	4.8918
chr3	148840000	148850000	chr3	148970000	148980000	0.006359971370429207	2.111212657236631	3.05728
chr3	148990000	149000000	chr3	149440000	149450000	0.031790913708508374	2.111212657236631	7.6398
chr3	149000000	149010000	chr3	149330000	149340000	0.059282023426686724	2.599207668339954	NA
chr3	151710000	151720000	chr3	152080000	152090000	6.307124714302305e-05	2.111212657236631	20.6533
chr3	152120000	152130000	chr3	152200000	152210000	0.012317699434000726	3.2	3.65443
chr3	152240000	152250000	chr3	152340000	152350000	0.09636259503925808	3.2	2.75788
chr3	152260000	152270000	chr3	152740000	152750000	0.03817225817745617	2.111212657236631	6.50527
chr3	152390000	152400000	chr3	152730000	152740000	0.010563281669436934	2.111212657236631	7.7828
chr3	152470000	152480000	chr3	152720000	152730000	0.0014727829960073072	2.599207668339954	11.2613
chr3	152780000	152790000	chr3	153500000	153510000	0.016421214237248422	2.111212657236631	30.2728
chr3	152780000	152790000	chr3	153650000	153660000	0.0009304245336783884	2.599207668339954	53.0699
chr3	152780000	152790000	chr3	153840000	153850000	0.025440874319162005	3.6758347359905126	NA
chr3	152790000	152800000	chr3	152970000	152980000	0.09120618808379553	2.111212657236631	NA
chr3	153960000	153970000	chr3	154570000	154580000	0.08937823135213979	2.111212657236631	13.2209
chr3	153970000	153980000	chr3	154220000	154230000	4.193326199330993e-06	2.111212657236631	16.892
chr3	154260000	154270000	chr3	154570000	154580000	4.193326199330993e-06	2.111212657236631	28.174
chr3	154650000	154660000	chr3	154810000	154820000	0.07542590225849832	2.111212657236631	3.69743
chr3	154650000	154660000	chr3	155070000	155080000	0.022852088256121367	3.2	5.61578
chr3	157230000	157240000	chr3	157440000	157450000	0.0054484080186490876	2.111212657236631	5.44609
chr3	157560000	157570000	chr3	158010000	158020000	0.06597298431089382	3.2	6.11184
chr3	157560000	157570000	chr3	157710000	157720000	6.0513624301642265e-05	2.111212657236631	10.998
chr3	159290000	159300000	chr3	159430000	159440000	0.09120618808379553	2.111212657236631	4.69002
chr3	127990000	128000000	chr3	128330000	128340000	0.0001301478737462669	2.111212657236631	10.0065
chr3	127990000	128000000	chr3	129200000	129210000	0.01740686574487098	3.2	17.1476
chr3	128090000	128100000	chr3	128320000	128330000	0.007768087637261389	3.2	4.46198
chr3	128180000	128190000	chr3	128330000	128340000	0.0512059453811654	2.111212657236631	4.9991
chr3	128180000	128190000	chr3	129200000	129210000	0.09759986812611987	2.111212657236631	26.5709
chr3	128340000	128350000	chr3	129200000	129210000	0.0005298813821265927	2.111212657236631	48.753
chr3	129300000	129310000	chr3	129530000	129540000	0.054076933425210895	2.111212657236631	6.69297
chr3	129300000	129310000	chr3	129690000	129700000	3.764888057850024e-05	2.111212657236631	24.5128
chr3	129310000	129320000	chr3	129420000	129430000	0.0012326963424182972	2.599207668339954	3.77278
chr3	129310000	129320000	chr3	129610000	129620000	0.027521148896183893	2.599207668339954	4.85896
chr3	129830000	129840000	chr3	130070000	130080000	0.08198132999801583	2.111212657236631	9.28268
chr3	129920000	129930000	chr3	130070000	130080000	0.005393780672728998	2.599207668339954	8.99838
chr3	130100000	130110000	chr3	130680000	130690000	6.510006193785863e-05	2.111212657236631	14.5693
chr3	130100000	130110000	chr3	130570000	130580000	0.04075303689809143	2.111212657236631	12.7326
chr3	130590000	130600000	chr3	130680000	130690000	0.05855154724467209	2.111212657236631	2.1997
chr3	130720000	130730000	chr3	131240000	131250000	0.00028184800263775884	2.111212657236631	19.8938
chr3	130800000	130810000	chr3	131230000	131240000	0.06941855872198859	2.599207668339954	8.66205
chr3	130880000	130890000	chr3	131220000	131230000	0.09532133191417033	2.111212657236631	4.44732
chr3	131330000	131340000	chr3	131520000	131530000	5.998551091623838e-06	3.6758347359905126	7.4312
chr3	131590000	131600000	chr3	132680000	132690000	0.050887530728660244	2.599207668339954	14.6526
chr3	131690000	131700000	chr3	132700000	132710000	0.0052394283698014	2.111212657236631	21.8274
chr3	131810000	131820000	chr3	132080000	132090000	0.08474489901448037	2.111212657236631	6.98761
chr3	131970000	131980000	chr3	132660000	132670000	0.060481672141301804	3.6758347359905126	NA
chr3	132210000	132220000	chr3	132690000	132700000	0.012927263323350058	2.111212657236631	6.50527
chr3	132500000	132510000	chr3	132680000	132690000	0.06441790142165539	2.111212657236631	NA
chr3	132740000	132750000	chr3	133090000	133100000	0.004214605938159364	3.2	10.3045
chr3	133120000	133130000	chr3	133260000	133270000	0.003939629873440722	2.111212657236631	NA
chr3	133320000	133330000	chr3	134630000	134640000	0.07168810335047639	2.111212657236631	51.559
chr3	133870000	133880000	chr3	134620000	134630000	4.032221732360889e-05	2.111212657236631	37.6619
chr3	134650000	134660000	chr3	135200000	135210000	0.0002128354761138096	2.111212657236631	21.3656
chr3	135280000	135290000	chr3	135580000	135590000	0.0093348929425144	2.599207668339954	8.74613
chr3	135280000	135290000	chr3	135720000	135730000	0.0008155969592176504	2.111212657236631	19.3169
chr3	135410000	135420000	chr3	135570000	135580000	0.016001166143853315	2.111212657236631	3.69743
chr3	135600000	135610000	chr3	135710000	135720000	0.08507087677546868	3.6758347359905126	3.01822
chr3	135880000	135890000	chr3	136880000	136890000	0.010530021795134159	2.111212657236631	12.9091
chr3	135880000	135890000	chr3	137410000	137420000	0.007841730876578135	2.111212657236631	81.6167
chr3	135880000	135890000	chr3	136680000	136690000	0.03631334040079706	2.599207668339954	NA
chr3	136670000	136680000	chr3	136890000	136900000	0.0512059453811654	2.111212657236631	6.39826
chr3	137410000	137420000	chr3	137750000	137760000	0.06842281909737075	2.111212657236631	5.55914
chr3	137780000	137790000	chr3	138150000	138160000	0.007841730876578135	2.599207668339954	NA
chr3	137860000	137870000	chr3	138150000	138160000	0.0033174501737788485	2.111212657236631	9.39338
chr3	137990000	138000000	chr3	138130000	138140000	0.00015505244248303907	2.111212657236631	7.50404
chr3	138200000	138210000	chr3	138410000	138420000	6.510006193785863e-05	3.2	NA
chr3	138460000	138470000	chr3	139180000	139190000	0.010175554517963948	2.111212657236631	24.7686
chr3	138480000	138490000	chr3	138900000	138910000	0.003819458233755638	2.599207668339954	11.2316
chr3	138560000	138570000	chr3	138890000	138900000	0.05118774038846481	2.111212657236631	7.54249
chr3	140760000	140770000	chr3	140990000	141000000	0.02357594511814955	2.111212657236631	13.3859
chr3	141470000	141480000	chr3	141820000	141830000	0.0033174501737788485	2.111212657236631	5.72475
chr3	141870000	141880000	chr3	142270000	142280000	5.97390331785741e-06	2.111212657236631	15.9363
chr3	141880000	141890000	chr3	142460000	142470000	0.04840442658659059	2.599207668339954	NA
chr3	142290000	142300000	chr3	142460000	142470000	1.1294562114461115e-06	2.111212657236631	11.7438
chr3	142490000	142500000	chr3	142560000	142570000	0.0008031729831833128	2.111212657236631	7.65597
chr3	142490000	142500000	chr3	142630000	142640000	0.011261315452976225	2.111212657236631	NA
chr3	143240000	143250000	chr3	144240000	144250000	0.02357594511814955	4.222425314473262	30.1211
chr3	143240000	143250000	chr3	144390000	144400000	0.010530021795134159	2.111212657236631	21.1723
chr3	143500000	143510000	chr3	144220000	144230000	0.015815680374921523	2.599207668339954	16.5124
chr3	144200000	144210000	chr3	144380000	144390000	0.07168810335047639	2.111212657236631	4.70588
chr3	144450000	144460000	chr3	144610000	144620000	0.0012397955592685316	2.111212657236631	10.0359
chr3	144450000	144460000	chr3	144700000	144710000	0.054076933425210895	2.111212657236631	NA
chr3	144730000	144740000	chr3	145140000	145150000	0.03854520906222736	2.111212657236631	NA
chr3	144810000	144820000	chr3	145010000	145020000	0.008598254804484349	2.111212657236631	3.89905
chr3	144810000	144820000	chr3	145120000	145130000	0.0052394283698014	2.111212657236631	12.0746
chr3	145580000	145590000	chr3	145900000	145910000	0.0003693801917394879	2.111212657236631	20.8366
chr4	20100000	20110000	chr4	21220000	21230000	0.008925070595535092	2.111212657236631	45.7806
chr4	20120000	20130000	chr4	20780000	20790000	0.06234818409660634	3.2	9.85615
chr4	21850000	21860000	chr4	21970000	21980000	0.008925070595535092	2.599207668339954	2.85355
chr4	22470000	22480000	chr4	24150000	24160000	0.018750992243932684	2.111212657236631	75.8776
chr4	24720000	24730000	chr4	24890000	24900000	1.7390671172456962e-05	2.111212657236631	16.2176
chr4	24900000	24910000	chr4	25170000	25180000	0.0109186912254117	2.111212657236631	6.98761
chr4	26920000	26930000	chr4	28810000	28820000	0.028830087299018488	2.111212657236631	92.3095
chr4	27960000	27970000	chr4	28800000	28810000	0.013572661486568896	2.111212657236631	13.4896
chr4	32050000	32060000	chr4	32560000	32570000	0.00023536287982187494	2.111212657236631	15.8863
chr4	32060000	32070000	chr4	32230000	32240000	0.08809887818741247	2.111212657236631	3.9146
chr4	32150000	32160000	chr4	32550000	32560000	0.02514936141858601	2.599207668339954	9.29616
chr4	32240000	32250000	chr4	32530000	32540000	0.018750992243932684	2.599207668339954	11.2721
chr4	32770000	32780000	chr4	32960000	32970000	0.0109186912254117	3.2	NA
chr4	33130000	33140000	chr4	33290000	33300000	9.130873870785705e-05	2.111212657236631	8.97947
chr4	33390000	33400000	chr4	34230000	34240000	0.004243307849696575	2.599207668339954	10.1172
chr4	33400000	33410000	chr4	34370000	34380000	0.0109186912254117	2.599207668339954	8.23815
chr4	33400000	33410000	chr4	34550000	34560000	0.08097749594658571	2.599207668339954	26.4654
chr4	34950000	34960000	chr4	35190000	35200000	1.7390671172456962e-05	2.111212657236631	19.3389
chr4	3610000	3620000	chr4	3800000	3810000	0.016461926229788985	2.599207668339954	18.578
chr4	3970000	3980000	chr4	4720000	4730000	0.0180245441128475	2.111212657236631	28.9707
chr4	3980000	3990000	chr4	4120000	4130000	0.05316987120366945	2.111212657236631	7.97304
chr4	4760000	4770000	chr4	6160000	6170000	0.06752048455549985	2.599207668339954	21.3721
chr4	6220000	6230000	chr4	6420000	6430000	0.004447106277999213	2.111212657236631	11.6971
chr4	6560000	6570000	chr4	7840000	7850000	0.02974634194671477	2.599207668339954	37.3401
chr4	8600000	8610000	chr4	9530000	9540000	0.06255717723273208	2.111212657236631	19.4056
chr4	8650000	8660000	chr4	9100000	9110000	0.008861465510347012	2.111212657236631	7.6398
chr4	8680000	8690000	chr4	9020000	9030000	0.05316987120366945	2.111212657236631	8.89463
chr4	8690000	8700000	chr4	8810000	8820000	0.02326107567399438	2.111212657236631	3.2612
chr4	8830000	8840000	chr4	9040000	9050000	0.02974634194671477	4.525483399593905	4.08456
chr4	8830000	8840000	chr4	9090000	9100000	0.06484847390617761	2.599207668339954	5.86637
chr4	9130000	9140000	chr4	9530000	9540000	0.004741344495617916	2.111212657236631	18.5923
chr4	9140000	9150000	chr4	9450000	9460000	0.02974634194671477	2.111212657236631	6.03728
chr4	9610000	9620000	chr4	9760000	9770000	0.0008642933086937162	2.111212657236631	7.49865
chr4	9840000	9850000	chr4	10410000	10420000	0.05293957604523269	2.599207668339954	8.14374
chr4	9870000	9880000	chr4	10150000	10160000	0.08722609188257352	3.6758347359905126	NA
chr4	10900000	10910000	chr4	11060000	11070000	0.004630482550533888	2.111212657236631	3.69743
chr4	10910000	10920000	chr4	11160000	11170000	0.004741344495617916	3.2	12.0657
chr4	11010000	11020000	chr4	11170000	11180000	0.08205833670294972	2.111212657236631	3.16923
chr4	11080000	11090000	chr4	11160000	11170000	0.0002861026785665466	2.111212657236631	7.87107
chr4	11320000	11330000	chr4	11450000	11460000	0.010262590426787444	2.111212657236631	8.29832
chr4	11620000	11630000	chr4	12020000	12030000	0.0002861026785665466	2.111212657236631	26.5605
chr4	11630000	11640000	chr4	11920000	11930000	0.06484847390617761	2.111212657236631	5.63603
chr4	11680000	11690000	chr4	11900000	11910000	0.07365407818673596	2.111212657236631	4.97643
chr4	11920000	11930000	chr4	12020000	12030000	0.07378235714861958	2.111212657236631	2.75788
chr4	12230000	12240000	chr4	13780000	13790000	0.0021991917233769895	2.111212657236631	66.6417
chr4	12530000	12540000	chr4	13780000	13790000	0.025356366802192245	2.111212657236631	30.0208
chr4	13780000	13790000	chr4	14430000	14440000	0.02757559771872939	2.111212657236631	21.7339
chr4	13860000	13870000	chr4	14430000	14440000	0.03128276568723893	2.111212657236631	12.2156
chr4	14500000	14510000	chr4	14640000	14650000	0.007806520524531808	2.111212657236631	7.50404
chr4	14520000	14530000	chr4	14800000	14810000	0.002391749976149155	3.2	6.35225
chr4	14520000	14530000	chr4	14910000	14920000	0.05396693889877319	2.599207668339954	NA
chr4	14820000	14830000	chr4	14920000	14930000	0.0004202457057166375	2.111212657236631	5.51576
chr4	14950000	14960000	chr4	15310000	15320000	0.004741344495617916	2.111212657236631	9.43172
chr4	14960000	14970000	chr4	15160000	15170000	0.010445120832258166	2.111212657236631	5.19873
chr4	19580000	19590000	chr4	19940000	19950000	0.05652196786097657	2.111212657236631	8.25275
chr4	19700000	19710000	chr4	19890000	19900000	0.0002861026785665466	2.111212657236631	8.05047
chr4	75120000	75130000	chr4	75240000	75250000	0.09453777151687603	2.111212657236631	2.85355
chr4	76450000	76460000	chr4	76940000	76950000	0.048160140264442396	2.111212657236631	5.01273
chr4	77080000	77090000	chr4	77400000	77410000	0.05232074293171074	3.2	5.20915
chr4	77080000	77090000	chr4	77520000	77530000	0.019058021133675187	2.111212657236631	7.42959
chr4	80880000	80890000	chr4	81110000	81120000	0.0489185724210702	3.2	5.20565
chr4	80870000	80880000	chr4	81250000	81260000	0.0015815230699445237	2.599207668339954	10.0175
chr4	81490000	81500000	chr4	82600000	82610000	0.07335727425484176	2.111212657236631	20.0751
chr4	81540000	81550000	chr4	82560000	82570000	0.02192462730356226	6.4	26.5709
chr4	81560000	81570000	chr4	82300000	82310000	0.036657043569301814	3.6758347359905126	8.55281
chr4	81560000	81570000	chr4	82610000	82620000	0.02132400523064737	2.111212657236631	36.9658
chr4	82640000	82650000	chr4	82820000	82830000	0.03634408761198933	2.599207668339954	NA
chr4	39230000	39240000	chr4	39380000	39390000	0.07641457093249603	2.111212657236631	13.9975
chr4	82640000	82650000	chr4	82920000	82930000	0.008820546124413459	2.599207668339954	7.25972
chr4	40150000	40160000	chr4	40270000	40280000	0.09039728878792457	3.6758347359905126	NA
chr4	82800000	82810000	chr4	82930000	82940000	0.036657043569301814	2.111212657236631	4.80429
chr4	40160000	40170000	chr4	40680000	40690000	0.009390074625918447	3.6758347359905126	NA
chr4	82960000	82970000	chr4	83180000	83190000	0.06317436199438825	2.111212657236631	NA
chr4	40290000	40300000	chr4	40680000	40690000	2.367978279571581e-06	2.111212657236631	19.3522
chr4	83260000	83270000	chr4	83570000	83580000	0.008720009630206249	2.111212657236631	8.04971
chr4	40750000	40760000	chr4	40960000	40970000	0.02601139165252011	2.111212657236631	5.44609
chr4	83280000	83290000	chr4	83420000	83430000	0.017795073515465276	3.2	2.81401
chr4	40780000	40790000	chr4	40900000	40910000	0.0006489387318634243	2.599207668339954	7.3377
chr4	83480000	83490000	chr4	83570000	83580000	0.0013968181521354004	2.111212657236631	4.71364
chr4	41050000	41060000	chr4	41170000	41180000	0.06227549733129299	2.111212657236631	4.48415
chr4	84060000	84070000	chr4	84530000	84540000	0.08038467698969373	3.2	NA
chr4	41530000	41540000	chr4	41690000	41700000	0.009390074625918447	2.111212657236631	11.6205
chr4	84060000	84070000	chr4	84670000	84680000	0.04324449569178613	2.111212657236631	15.4244
chr4	43050000	43060000	chr4	43410000	43420000	0.002659397864230811	2.111212657236631	8.25275
chr4	84860000	84870000	chr4	85090000	85100000	0.021287263002070254	3.2	3.71832
chr4	43260000	43270000	chr4	43410000	43420000	0.009943808426485333	2.111212657236631	5.49901
chr4	85160000	85170000	chr4	85390000	85400000	5.476240403368138e-06	2.111212657236631	14.8733
chr4	43750000	43760000	chr4	43860000	43870000	0.014107005312274495	2.111212657236631	4.15006
chr4	85160000	85170000	chr4	85800000	85810000	0.0004970790030773226	2.111212657236631	28.3032
chr4	43910000	43920000	chr4	43980000	43990000	0.020059402978280388	2.599207668339954	3.21057
chr4	85400000	85410000	chr4	85800000	85810000	5.476240403368138e-06	2.111212657236631	34.5286
chr4	44170000	44180000	chr4	44290000	44300000	0.005851043952874721	2.111212657236631	6.5224
chr4	85400000	85410000	chr4	86540000	86550000	0.012430069312232889	2.599207668339954	10.4478
chr4	44560000	44570000	chr4	44900000	44910000	0.06982169415893115	3.2	10.0065
chr4	85830000	85840000	chr4	86020000	86030000	0.029758459986764213	2.111212657236631	5.5734
chr4	45100000	45110000	chr4	45280000	45290000	0.006438772165166477	3.2	7.05882
chr4	85830000	85840000	chr4	86550000	86560000	0.00014841230189688304	2.599207668339954	38.529
chr4	45410000	45420000	chr4	45850000	45860000	0.006842168428296433	2.111212657236631	17.831
chr4	86040000	86050000	chr4	86540000	86550000	0.009983559588704338	2.599207668339954	17.1927
chr4	45420000	45430000	chr4	45520000	45530000	0.05142343317112008	2.111212657236631	3.44735
chr4	86570000	86580000	chr4	86690000	86700000	0.009280243547873669	2.111212657236631	5.7071
chr4	45420000	45430000	chr4	45770000	45780000	0.013989249703921217	2.111212657236631	11.4495
chr4	86950000	86960000	chr4	87350000	87360000	0.000326783608923304	2.111212657236631	18.5923
chr4	45540000	45550000	chr4	45770000	45780000	0.004591906848332797	2.111212657236631	8.92396
chr4	87360000	87370000	chr4	88020000	88030000	0.038554148499506544	2.111212657236631	9.85615
chr4	45950000	45960000	chr4	46110000	46120000	0.009943808426485333	2.599207668339954	3.16923
chr4	87360000	87370000	chr4	88350000	88360000	0.012430069312232889	2.111212657236631	16.9646
chr4	46380000	46390000	chr4	46460000	46470000	0.03640111872297736	2.111212657236631	2.8111
chr4	87370000	87380000	chr4	87770000	87780000	0.037278103816295885	2.111212657236631	5.31209
chr4	46690000	46700000	chr4	47030000	47040000	2.9177132534918823e-06	2.599207668339954	18.9011
chr4	87780000	87790000	chr4	88350000	88360000	0.004179101521040408	2.111212657236631	16.2875
chr4	47120000	47130000	chr4	47250000	47260000	0.0008784777046146986	2.111212657236631	9.17183
chr4	87790000	87800000	chr4	88020000	88030000	0.003461007394377368	2.111212657236631	4.46198
chr4	47120000	47130000	chr4	47390000	47400000	0.002237603863538759	2.111212657236631	13.1018
chr4	88030000	88040000	chr4	88350000	88360000	0.0008707563720022904	2.111212657236631	13.5438
chr4	47240000	47250000	chr4	47380000	47390000	0.010532274725393545	2.599207668339954	4.69002
chr4	88870000	88880000	chr4	89120000	89130000	5.016327333962067e-05	2.111212657236631	17.6964
chr4	47430000	47440000	chr4	48210000	48220000	0.0432276242671061	2.599207668339954	15.2196
chr4	89140000	89150000	chr4	89520000	89530000	3.3297699246759294e-05	2.111212657236631	33.8092
chr4	47430000	47440000	chr4	48380000	48390000	0.005610767242448304	2.111212657236631	15.9965
chr4	47510000	47520000	chr4	48380000	48390000	0.009943808426485333	2.599207668339954	21.228
chr4	47520000	47530000	chr4	48040000	48050000	0.05593919939131613	2.111212657236631	18.0853
chr4	48220000	48230000	chr4	48380000	48390000	0.002237603863538759	2.599207668339954	6.86666
chr4	48470000	48480000	chr4	48670000	48680000	0.004805327724774453	2.111212657236631	3.24921
chr4	48690000	48700000	chr4	49310000	49320000	0.003898296478755368	2.599207668339954	35.9674
chr4	48780000	48790000	chr4	49250000	49260000	0.05593919939131613	2.599207668339954	9.54947
chr4	48860000	48870000	chr4	49130000	49140000	0.08626285082414345	2.111212657236631	8.73451
chr4	49690000	49700000	chr4	49950000	49960000	0.010532274725393545	2.599207668339954	5.02832
chr4	53100000	53110000	chr4	53590000	53600000	0.002614757125548644	2.111212657236631	13.3673
chr4	53110000	53120000	chr4	53360000	53370000	0.003898296478755368	2.599207668339954	NA
chr4	53120000	53130000	chr4	53440000	53450000	0.012446622745201672	2.111212657236631	7.29281
chr4	53380000	53390000	chr4	53570000	53580000	0.002237603863538759	3.2	3.09633
chr4	53740000	53750000	chr4	53840000	53850000	0.003898296478755368	2.599207668339954	5.51576
chr4	53890000	53900000	chr4	55230000	55240000	0.005610767242448304	2.599207668339954	20.0063
chr4	53920000	53930000	chr4	54940000	54950000	0.05492761737346478	2.111212657236631	13.2854
chr4	54330000	54340000	chr4	54940000	54950000	0.020059402978280388	2.111212657236631	15.4244
chr4	54440000	54450000	chr4	54590000	54600000	0.07828069287844616	2.111212657236631	6.49883
chr4	54460000	54470000	chr4	54730000	54740000	0.08784553093971617	2.599207668339954	NA
chr4	55530000	55540000	chr4	55650000	55660000	0.020059402978280388	2.111212657236631	4.48415
chr4	55500000	55510000	chr4	56500000	56510000	0.0032901209413535673	2.111212657236631	17.2121
chr4	55510000	55520000	chr4	56680000	56690000	0.010921255674283087	3.2	32.5956
chr4	55530000	55540000	chr4	56340000	56350000	0.03332078739833143	2.599207668339954	9.62566
chr4	55530000	55540000	chr4	56120000	56130000	0.04514937866323453	2.111212657236631	10.6206
chr4	57020000	57030000	chr4	57120000	57130000	0.07004318895819774	2.111212657236631	2.41314
chr4	57360000	57370000	chr4	57620000	57630000	0.020280854980599092	3.2	5.86637
chr4	57370000	57380000	chr4	57910000	57920000	0.05122598076278186	2.111212657236631	7.58468
chr4	57450000	57460000	chr4	57600000	57610000	0.0026391431380921038	2.111212657236631	7.99856
chr4	57670000	57680000	chr4	57880000	57890000	0.0004930840104619252	2.111212657236631	10.2114
chr4	58080000	58090000	chr4	58250000	58260000	0.003658504242103357	2.111212657236631	14.5399
chr4	58260000	58270000	chr4	58760000	58770000	0.0073619632868275175	3.2	15.4734
chr4	58420000	58430000	chr4	58750000	58760000	0.006329875295024054	2.111212657236631	NA
chr4	58550000	58560000	chr4	58740000	58750000	0.009465437333069858	2.599207668339954	11.7661
chr4	59090000	59100000	chr4	59340000	59350000	0.0008455280166956736	2.111212657236631	21.7183
chr4	59370000	59380000	chr4	59560000	59570000	0.0001603149298495002	2.111212657236631	7.4312
chr4	59370000	59380000	chr4	59770000	59780000	0.07004318895819774	2.599207668339954	NA
chr4	59620000	59630000	chr4	59760000	59770000	0.004592549250549109	2.599207668339954	3.28302
chr4	59790000	59800000	chr4	59860000	59870000	0.0014569703463625005	2.111212657236631	4.69237
chr4	62550000	62560000	chr4	62690000	62700000	0.0014299890486227397	2.111212657236631	13.1321
chr4	62550000	62560000	chr4	62760000	62770000	0.004592549250549109	2.111212657236631	12.2537
chr4	62810000	62820000	chr4	63110000	63120000	0.0003960399716993468	2.599207668339954	6.80255
chr4	62880000	62890000	chr4	63110000	63120000	0.01040348756245381	2.111212657236631	8.92396
chr4	62950000	62960000	chr4	63100000	63110000	0.0583395315599663	2.111212657236631	3.99928
chr4	63200000	63210000	chr4	63300000	63310000	0.000262308307776746	2.111212657236631	3.10261
chr4	63420000	63430000	chr4	63940000	63950000	0.0030703536916237245	2.111212657236631	9.04264
chr4	63500000	63510000	chr4	63940000	63950000	0.023679918805697215	2.111212657236631	5.94367
chr4	63960000	63970000	chr4	64490000	64500000	0.05110706915929522	2.111212657236631	11.1092
chr4	64040000	64050000	chr4	64470000	64480000	0.014995723057176188	3.2	NA
chr4	64530000	64540000	chr4	65090000	65100000	0.004592549250549109	2.599207668339954	15.9138
chr4	64520000	64530000	chr4	65580000	65590000	8.267893214544377e-05	2.599207668339954	60.9162
chr4	64530000	64540000	chr4	65490000	65500000	0.0024900953841804105	2.599207668339954	24.3531
chr4	64830000	64840000	chr4	65580000	65590000	0.059069484855590895	2.111212657236631	23.1766
chr4	65120000	65130000	chr4	65490000	65500000	0.0006468295080887778	2.599207668339954	14.5788
chr4	65120000	65130000	chr4	65580000	65590000	0.04827462221065607	2.599207668339954	10.9389
chr4	65650000	65660000	chr4	66410000	66420000	0.0024900953841804105	3.2	17.6606
chr4	67840000	67850000	chr4	67940000	67950000	0.07964588030886198	2.111212657236631	3.10261
chr4	68020000	68030000	chr4	68840000	68850000	0.046296096882748425	2.111212657236631	13.0535
chr4	69190000	69200000	chr4	69750000	69760000	0.009465437333069858	2.111212657236631	13.9246
chr4	70450000	70460000	chr4	70580000	70590000	1.7958757856354847e-05	2.111212657236631	5.6778
chr4	72200000	72210000	chr4	73040000	73050000	0.06646264780552795	2.599207668339954	16.862
chr4	128610000	128620000	chr4	128770000	128780000	0.03356435670108949	2.111212657236631	7.39486
chr4	128620000	128630000	chr4	128690000	128700000	0.012037478231449532	2.111212657236631	3.45754
chr4	128960000	128970000	chr4	129080000	129090000	0.00017945232250125644	2.111212657236631	8.56065
chr4	129200000	129210000	chr4	129450000	129460000	0.04867920274671128	2.111212657236631	8.84818
chr4	129350000	129360000	chr4	129450000	129460000	0.0010604892527076304	2.111212657236631	10.342
chr4	129690000	129700000	chr4	130080000	130090000	0.016598733544546593	2.111212657236631	6.45073
chr4	129770000	129780000	chr4	130100000	130110000	0.09516746603304907	2.111212657236631	4.30999
chr4	129780000	129790000	chr4	129920000	129930000	0.011194579043042737	2.111212657236631	7.03504
chr4	129960000	129970000	chr4	130080000	130090000	0.0753452605989208	2.111212657236631	9.37595
chr4	130790000	130800000	chr4	130880000	130890000	5.8483147711476035e-05	2.111212657236631	10.9985
chr4	130960000	130970000	chr4	131420000	131430000	0.03356435670108949	2.111212657236631	10.9389
chr4	131490000	131500000	chr4	131830000	131840000	0.07573251973531729	2.111212657236631	6.67097
chr4	131900000	131910000	chr4	132070000	132080000	0.0332363220188694	2.599207668339954	5.59228
chr4	131980000	131990000	chr4	132070000	132080000	0.0027667778756790716	2.111212657236631	6.91333
chr4	132090000	132100000	chr4	132170000	132180000	0.0338974744233175	2.111212657236631	5.62219
chr4	132540000	132550000	chr4	132640000	132650000	0.0055341129691447765	2.111212657236631	5.86049
chr4	133000000	133010000	chr4	133290000	133300000	0.003448295131887056	2.111212657236631	15.0294
chr4	133210000	133220000	chr4	133290000	133300000	0.027202807675573305	2.111212657236631	4.49776
chr4	133310000	133320000	chr4	133420000	133430000	0.050289303541452945	2.111212657236631	4.90461
chr4	133590000	133600000	chr4	133830000	133840000	0.0027667778756790716	2.111212657236631	6.96201
chr4	133660000	133670000	chr4	133830000	133840000	0.0002574920906360245	2.599207668339954	13.9807
chr4	133740000	133750000	chr4	133820000	133830000	0.07777606190984512	2.111212657236631	4.21665
chr4	134400000	134410000	chr4	134470000	134480000	0.0009164656069946745	2.111212657236631	7.16204
chr4	134540000	134550000	chr4	134800000	134810000	0.07573251973531729	2.599207668339954	5.02832
chr4	134550000	134560000	chr4	134710000	134720000	0.003296317701113699	2.111212657236631	7.39486
chr4	134940000	134950000	chr4	135200000	135210000	0.0005061260531257693	2.599207668339954	13.4088
chr4	135220000	135230000	chr4	135310000	135320000	0.00013999823473698214	2.111212657236631	9.42727
chr4	135510000	135520000	chr4	135660000	135670000	1.8306393043454605e-05	2.111212657236631	14.9973
chr4	136060000	136070000	chr4	136150000	136160000	0.00027773550731815876	2.111212657236631	9.74152
chr4	136360000	136370000	chr4	136610000	136620000	0.009438053609567232	2.111212657236631	8.0438
chr4	136440000	136450000	chr4	136610000	136620000	0.0033443658016677957	2.111212657236631	12.303
chr4	136670000	136680000	chr4	136850000	136860000	0.00012112108325526562	3.2	6.47059
chr4	136900000	136910000	chr4	137060000	137070000	0.009438053609567232	2.111212657236631	7.39486
chr4	137080000	137090000	chr4	137290000	137300000	0.00017945232250125644	2.111212657236631	14.296
chr4	137430000	137440000	chr4	137540000	137550000	0.05570451864724006	2.111212657236631	4.52733
chr4	137730000	137740000	chr4	137820000	137830000	0.027202807675573305	2.111212657236631	5.97061
chr4	137850000	137860000	chr4	137940000	137950000	0.0007242690569766452	2.111212657236631	8.1703
chr4	138320000	138330000	chr4	138410000	138420000	0.039396818333318796	2.111212657236631	6.28485
chr4	138440000	138450000	chr4	138690000	138700000	0.0027667778756790716	2.111212657236631	13.6745
chr4	138450000	138460000	chr4	138760000	138770000	0.06113008113063429	2.111212657236631	6.03728
chr4	138450000	138460000	chr4	138850000	138860000	0.0033395593839967153	2.111212657236631	11.9522
chr4	138450000	138460000	chr4	138560000	138570000	0.06146974185664582	2.111212657236631	5.28189
chr4	138740000	138750000	chr4	138840000	138850000	0.0332363220188694	2.111212657236631	4.48155
chr4	139080000	139090000	chr4	139280000	139290000	0.04732815975991718	2.111212657236631	12.347
chr4	139090000	139100000	chr4	139220000	139230000	0.002112964219277369	2.111212657236631	8.73507
chr4	139470000	139480000	chr4	139620000	139630000	0.004349873734756482	2.599207668339954	6.99874
chr4	139680000	139690000	chr4	139850000	139860000	0.00018802901281230695	2.111212657236631	15.0992
chr4	139880000	139890000	chr4	140240000	140250000	0.020693358116791176	2.599207668339954	NA
chr4	140590000	140600000	chr4	140670000	140680000	0.012878344447766662	2.599207668339954	7.30885
chr4	140760000	140770000	chr4	140890000	140900000	0.06021522695871346	2.111212657236631	6.98806
chr4	140790000	140800000	chr4	140950000	140960000	0.08234657835650934	2.111212657236631	7.39486
chr4	141270000	141280000	chr4	141360000	141370000	0.0002825502377770128	2.111212657236631	15.3979
chr4	141400000	141410000	chr4	141570000	141580000	2.2976251051924507e-05	2.111212657236631	9.50688
chr4	141850000	141860000	chr4	141950000	141960000	0.004012348757963243	2.111212657236631	8.27364
chr4	142010000	142020000	chr4	142080000	142090000	0.07798029705021295	2.111212657236631	3.7045
chr4	142150000	142160000	chr4	142240000	142250000	0.06113008113063429	2.111212657236631	6.28485
chr4	142150000	142160000	chr4	142350000	142360000	0.07975200848896202	2.111212657236631	5.19873
chr4	109750000	109760000	chr4	110010000	110020000	7.477965537183717e-05	2.111212657236631	10.8947
chr4	110040000	110050000	chr4	111630000	111640000	0.015278399254953848	2.111212657236631	60.7228
chr4	111320000	111330000	chr4	111630000	111640000	0.002608372327264022	2.111212657236631	6.03728
chr4	111500000	111510000	chr4	111620000	111630000	0.0286751070101209	2.111212657236631	2.85355
chr4	114660000	114670000	chr4	114920000	114930000	0.0008954160286981969	2.599207668339954	5.86637
chr4	115900000	115910000	chr4	115970000	115980000	0.06726619968912462	2.111212657236631	4.93934
chr4	116820000	116830000	chr4	116980000	116990000	0.00031514139222812434	2.111212657236631	8.97947
chr4	117010000	117020000	chr4	117130000	117140000	0.0028305347515045092	2.111212657236631	2.85355
chr4	117320000	117330000	chr4	117670000	117680000	0.004591998686171772	2.111212657236631	9.1596
chr4	117290000	117300000	chr4	117530000	117540000	0.0286751070101209	3.6758347359905126	NA
chr4	117820000	117830000	chr4	118080000	118090000	0.04862612889827887	3.2	6.70442
chr4	117920000	117930000	chr4	118080000	118090000	0.010710783765332944	2.111212657236631	8.97947
chr4	118200000	118210000	chr4	118290000	118300000	0.0030579638667426767	2.111212657236631	5.02788
chr4	118420000	118430000	chr4	118560000	118570000	0.00019109950788875896	2.111212657236631	5.15903
chr4	118640000	118650000	chr4	118980000	118990000	0.05433084103504151	2.599207668339954	4.44732
chr4	119000000	119010000	chr4	119160000	119170000	0.00019109950788875896	2.111212657236631	16.9025
chr4	119910000	119920000	chr4	120100000	120110000	0.00542954763858431	2.599207668339954	8.66973
chr4	120220000	120230000	chr4	120310000	120320000	0.06741481543135557	2.111212657236631	3.45667
chr4	120220000	120230000	chr4	120370000	120380000	0.00019109950788875896	2.111212657236631	5.99892
chr4	120590000	120600000	chr4	120680000	120690000	0.01938470720699126	2.599207668339954	4.71364
chr4	120590000	120600000	chr4	120900000	120910000	0.017112998094012066	2.111212657236631	7.04349
chr4	121020000	121030000	chr4	121220000	121230000	0.06368666953105813	2.111212657236631	5.84857
chr4	122890000	122900000	chr4	122980000	122990000	0.05433084103504151	2.111212657236631	5.97061
chr4	123530000	123540000	chr4	123670000	123680000	0.028216640389621985	2.111212657236631	5.62803
chr4	123590000	123600000	chr4	123660000	123670000	0.029113709302900196	2.111212657236631	3.95147
chr4	123740000	123750000	chr4	123890000	123900000	0.03206400488762239	2.599207668339954	4.9991
chr4	123940000	123950000	chr4	124670000	124680000	0.00031514139222812434	2.111212657236631	39.2437
chr4	123960000	123970000	chr4	124140000	124150000	0.015278399254953848	2.599207668339954	2.94118
chr4	124140000	124150000	chr4	124660000	124670000	0.0036976627124837205	2.111212657236631	12.6597
chr4	124220000	124230000	chr4	124670000	124680000	0.01152493207333888	2.111212657236631	13.7516
chr4	124420000	124430000	chr4	124650000	124660000	0.05433084103504151	2.111212657236631	7.43664
chr4	124940000	124950000	chr4	125050000	125060000	9.7894576541524e-05	2.111212657236631	9.80923
chr4	125150000	125160000	chr4	125950000	125960000	0.028216640389621985	2.599207668339954	12.6129
chr4	125400000	125410000	chr4	125940000	125950000	0.06741481543135557	2.111212657236631	17.0655
chr4	126090000	126100000	chr4	126160000	126170000	0.035654252070702545	2.111212657236631	NA
chr4	126590000	126600000	chr4	126730000	126740000	0.006498188908491263	3.2	5.62803
chr4	127050000	127060000	chr4	127250000	127260000	0.09989575730868358	2.599207668339954	NA
chr4	127230000	127240000	chr4	127320000	127330000	0.037714785835835075	2.111212657236631	3.45667
chr4	148170000	148180000	chr4	148430000	148440000	0.0004849989550456212	2.111212657236631	13.4088
chr4	148700000	148710000	chr4	149060000	149070000	0.0027464330728308203	4.222425314473262	10.6107
chr4	149150000	149160000	chr4	149540000	149550000	0.07058298964664393	2.111212657236631	6.45073
chr4	149360000	149370000	chr4	149530000	149540000	0.08288509839192025	2.111212657236631	4.47383
chr4	149800000	149810000	chr4	149960000	149970000	0.00017756227199704745	2.111212657236631	8.45127
chr4	150260000	150270000	chr4	150460000	150470000	0.039154755831536416	2.599207668339954	4.54889
chr4	150340000	150350000	chr4	150460000	150470000	0.0009562739576295821	2.111212657236631	9.7836
chr4	150650000	150660000	chr4	150890000	150900000	0.00013461384877545628	2.111212657236631	12.3769
chr4	150710000	150720000	chr4	150840000	150850000	0.07640958366908457	2.111212657236631	3.93078
chr4	151610000	151620000	chr4	151840000	151850000	0.09027599117998966	2.599207668339954	6.69297
chr4	151980000	151990000	chr4	152100000	152110000	0.053722056414866416	2.111212657236631	2.85355
chr4	152210000	152220000	chr4	152280000	152290000	0.00021388997411923388	2.111212657236631	10.3726
chr4	152330000	152340000	chr4	152430000	152440000	0.001698627256128078	2.111212657236631	5.17102
chr4	152330000	152340000	chr4	152490000	152500000	0.04272028982890205	2.111212657236631	4.75384
chr4	152530000	152540000	chr4	153480000	153490000	0.047955327013905424	2.111212657236631	19.9956
chr4	154160000	154170000	chr4	154280000	154290000	0.017231235124396335	2.111212657236631	4.0765
chr4	154330000	154340000	chr4	154630000	154640000	0.017637164773476426	2.599207668339954	5.83076
chr4	154320000	154330000	chr4	154790000	154800000	0.026405317531399488	3.6758347359905126	14.3242
chr4	154870000	154880000	chr4	155060000	155070000	0.0024657367453859687	2.111212657236631	10.5275
chr4	154980000	154990000	chr4	155050000	155060000	0.07161014391665826	2.111212657236631	3.21057
chr4	155090000	155100000	chr4	155240000	155250000	4.087236756249631e-05	2.111212657236631	16.497
chr4	155090000	155100000	chr4	155300000	155310000	0.02269590473041093	2.111212657236631	6.80761
chr4	155480000	155490000	chr4	155570000	155580000	0.00019356985836140747	2.111212657236631	6.59909
chr4	94660000	94670000	chr4	94900000	94910000	0.04794276906799162	2.111212657236631	6.96201
chr4	94660000	94670000	chr4	94940000	94950000	0.03942439877140393	2.599207668339954	4.53732
chr4	94970000	94980000	chr4	95970000	95980000	0.08859317828475638	2.599207668339954	12.9091
chr4	94990000	95000000	chr4	95920000	95930000	0.045803663242063454	2.111212657236631	27.1679
chr4	95050000	95060000	chr4	95860000	95870000	0.00807147839897485	2.111212657236631	35.2941
chr4	96700000	96710000	chr4	97740000	97750000	0.031588929877144456	2.111212657236631	13.6684
chr4	97040000	97050000	chr4	97730000	97740000	0.00807147839897485	2.111212657236631	10.3813
chr4	97560000	97570000	chr4	97730000	97740000	0.0075027409131501015	2.111212657236631	2.79614
chr4	97750000	97760000	chr4	98320000	98330000	0.003015899513875361	2.599207668339954	16.2875
chr4	97750000	97760000	chr4	98440000	98450000	0.08881066411949808	2.599207668339954	20.7625
chr4	97760000	97770000	chr4	98100000	98110000	0.005516262972700685	2.599207668339954	NA
chr4	97770000	97780000	chr4	97990000	98000000	0.01757410935856199	2.599207668339954	5.68734
chr4	97780000	97790000	chr4	97860000	97870000	0.01082228041014824	2.111212657236631	2.8111
chr4	98510000	98520000	chr4	98690000	98700000	0.05281717537115185	4.222425314473262	4.11765
chr4	98730000	98740000	chr4	98880000	98890000	0.0001334281040834273	2.599207668339954	10.4981
chr4	98990000	99000000	chr4	99180000	99190000	0.003982446422479083	2.111212657236631	8.66973
chr4	99090000	99100000	chr4	99170000	99180000	0.06746725599039907	2.599207668339954	3.93554
chr4	100020000	100030000	chr4	100530000	100540000	0.00033063753647092194	2.111212657236631	52.9542
chr4	100020000	100030000	chr4	100400000	100410000	0.02038850704016992	2.111212657236631	12.5219
chr4	100090000	100100000	chr4	100400000	100410000	0.003015899513875361	2.111212657236631	20.1243
chr4	100090000	100100000	chr4	100530000	100540000	0.00977579811814237	2.111212657236631	17.831
chr4	100580000	100590000	chr4	100970000	100980000	0.09971114564204116	2.599207668339954	10.3212
chr4	100580000	100590000	chr4	101140000	101150000	0.0062174786963997124	2.111212657236631	13.9246
chr4	100760000	100770000	chr4	100970000	100980000	0.03741740614260098	3.2	NA
chr4	100990000	101000000	chr4	101140000	101150000	0.003015899513875361	2.111212657236631	9.9982
chr4	101650000	101660000	chr4	101980000	101990000	0.00807147839897485	3.2	10.775
chr4	102220000	102230000	chr4	102650000	102660000	0.001418774520676134	2.111212657236631	20.2114
chr4	102230000	102240000	chr4	102470000	102480000	9.841317279657424e-06	2.111212657236631	14.6976
chr4	102490000	102500000	chr4	102650000	102660000	0.0006973897506233756	2.111212657236631	17.9589
chr4	102990000	103000000	chr4	103140000	103150000	0.0019054384750506765	2.111212657236631	7.99856
chr4	105040000	105050000	chr4	105120000	105130000	0.01471632725449815	2.111212657236631	3.09221
chr4	105040000	105050000	chr4	106220000	106230000	0.06800010026049942	2.111212657236631	NA
chr4	105140000	105150000	chr4	106220000	106230000	0.001566326573661292	2.111212657236631	38.5408
chr4	105150000	105160000	chr4	105930000	105940000	0.005435956310616118	2.599207668339954	18.2635
chr4	105220000	105230000	chr4	106220000	106230000	0.05501545455029575	2.111212657236631	21.5151
chr4	106230000	106240000	chr4	106370000	106380000	8.09488722298135e-05	2.111212657236631	13.6011
chr4	106610000	106620000	chr4	106710000	106720000	0.003087197894212821	2.111212657236631	8.27364
chr4	106750000	106760000	chr4	107150000	107160000	0.0062174786963997124	2.599207668339954	7.96814
chr4	106830000	106840000	chr4	106980000	106990000	0.02038850704016992	2.111212657236631	6.99874
chr4	107420000	107430000	chr4	107660000	107670000	0.0010080634748228512	3.6758347359905126	8.50912
chr4	107730000	107740000	chr4	107840000	107850000	8.215907054657615e-05	2.111212657236631	12.8274
chr4	107920000	107930000	chr4	108100000	108110000	0.021407783794399126	3.2	4.11765
chr4	107920000	107930000	chr4	108300000	108310000	0.02038850704016992	2.111212657236631	7.51316
chr4	107930000	107940000	chr4	108240000	108250000	0.03741740614260098	2.111212657236631	13.0808
chr4	108340000	108350000	chr4	108480000	108490000	0.003015899513875361	2.111212657236631	8.44204
chr4	108870000	108880000	chr4	108970000	108980000	0.003075222540726859	2.111212657236631	6.8947
chr4	109040000	109050000	chr4	109150000	109160000	0.013541395958722969	2.111212657236631	NA
chr4	109490000	109500000	chr4	109690000	109700000	0.0023811788535807684	3.6758347359905126	7.7981
chr5	3340000	3350000	chr5	3510000	3520000	0.023375655296438803	2.111212657236631	7.26997
chr5	4190000	4200000	chr5	4760000	4770000	0.019401485971579382	2.111212657236631	12.2156
chr5	4190000	4200000	chr5	4930000	4940000	0.0005682067491182944	2.111212657236631	45.615
chr5	4260000	4270000	chr5	4910000	4920000	0.0034794213606131248	2.111212657236631	36.2232
chr5	4750000	4760000	chr5	4910000	4920000	0.0038588154257361974	2.111212657236631	6.33845
chr5	4960000	4970000	chr5	5270000	5280000	0.017132838795618402	2.111212657236631	4.02485
chr5	4960000	4970000	chr5	5370000	5380000	0.0010653924688304173	2.111212657236631	13.6571
chr5	4960000	4970000	chr5	5470000	5480000	0.0010434014063456787	2.111212657236631	19.4166
chr5	4980000	4990000	chr5	5430000	5440000	0.04512234644542902	6.4	9.16777
chr5	5500000	5510000	chr5	5640000	5650000	0.050896469778721753	2.111212657236631	2.81401
chr5	5500000	5510000	chr5	5740000	5750000	0.003120684058891214	2.599207668339954	7.73557
chr5	5640000	5650000	chr5	5740000	5750000	0.00417849521293704	2.111212657236631	4.13682
chr5	8180000	8190000	chr5	8380000	8390000	0.03209108992951611	2.111212657236631	7.14826
chr5	8480000	8490000	chr5	8840000	8850000	0.017132838795618402	2.111212657236631	7.07379
chr5	8480000	8490000	chr5	9060000	9070000	0.003120684058891214	2.111212657236631	18.732
chr5	8860000	8870000	chr5	9040000	9050000	0.018099745853054485	2.111212657236631	4.70588
chr5	9160000	9170000	chr5	9420000	9430000	0.00345526033572067	2.111212657236631	9.21858
chr5	9970000	9980000	chr5	10080000	10090000	0.08905335562132664	2.599207668339954	NA
chr5	12030000	12040000	chr5	12370000	12380000	0.02244871382579698	2.111212657236631	6.67097
chr5	12020000	12030000	chr5	12540000	12550000	0.0010657256693950184	2.111212657236631	30.745
[truncated: 4,799 more rows]
