# Supplementary material for: Mapping of chromatin architecture and enhancer-promoter interactions in the cochlea
Source: Front Mol Biosci. 2025 Oct 15;12:1683964. doi: 10.3389/fmolb.2025.1683964 (PMC12568336; doi:10.3389/fmolb.2025.1683964)
Supplement: Supplementary file 10 [file Table6.xlsx]

## Sheet: shown-MultipleOntologies
Interchromosomal
# GREAT version 4.0.4	Species assembly: mm10	Association rule: Basal+extension: 5000 bp upstream, 1000 bp downstream, 1000000 bp max extension, curated regulatory domains included
# Ontology	Term Name	Binom Rank	Binom Raw P-Value	Binom FDR Q-Val	Binom Fold Enrichment	Binom Observed Region Hits	Binom Region Set Coverage	Hyper Rank	Hyper FDR Q-Val	Hyper Fold Enrichment	Hyper Observed Gene Hits	Hyper Total Genes	Hyper Gene Set Coverage
GO Biological Process	positive regulation of glucose metabolic process	18	1.25979E-05	0.00916144	2.40484	31	0.0103333	11	0.024689965300000002	2.58717	20	47	0.00568343
GO Molecular Function	insulin-activated receptor activity	9	7.843535e-11	3.6001825649999995e-8	8.29372	17	0.00566667	3	0.0163964	4.55989	9	12	0.00255755
Intrachromosomal
# GREAT version 4.0.4	Species assembly: mm10	Association rule: Basal+extension: 5000 bp upstream, 1000 bp downstream, 1000000 bp max extension, curated regulatory domains included
# Ontology	Term Name	Binom Rank	Binom Raw P-Value	Binom FDR Q-Val	Binom Fold Enrichment	Binom Observed Region Hits	Binom Region Set Coverage	Hyper Rank	Hyper FDR Q-Val	Hyper Fold Enrichment	Hyper Observed Gene Hits	Hyper Total Genes	Hyper Gene Set Coverage
GO Biological Process	sensory perception of chemical stimulus	1	4.49232e-97	5.88044688e-93	4.0988	318	0.106	3	1.6055094439999997e-19	1.71175	312	1460	0.11681
GO Biological Process	response to pheromone	2	8.188064e-65	5.359087888e-61	8.33742	115	0.0383333	2	1.8433108925000001e-22	3.38736	85	201	0.0318233
GO Biological Process	detection of chemical stimulus involved in sensory perception of smell	3	2.678734e-56	1.1688209353333334e-52	4.16739	182	0.0606667	8	6.34445E-06	1.47197	206	1121	0.0771247
GO Biological Process	detection of chemical stimulus involved in sensory perception	4	9.162795e-52	2.99852466375e-48	3.76091	188	0.0626667	12	1.3545E-05	1.44277	212	1177	0.079371
GO Biological Process	detection of chemical stimulus	5	2.344227e-45	6.137186286e-42	3.27531	196	0.0653333	10	7.88502E-06	1.44673	218	1207	0.0816174
GO Biological Process	sensory perception of smell	6	8.670173e-45	1.8915427428333333e-41	3.41658	183	0.061	13	2.27783E-05	1.43932	207	1152	0.0774991
GO Biological Process	detection of stimulus involved in sensory perception	9	8.9476e-34	1.3013787111111111e-30	2.64862	200	0.0666667	9	6.8301E-06	1.44402	223	1237	0.0834893
GO Biological Process	detection of stimulus	10	2.597554e-26	3.4001981859999995e-23	2.18465	223	0.0743333	7	4.50082E-06	1.43402	239	1335	0.0894796
GO Biological Process	heat generation	14	6.094901e-13	5.698732435000001e-10	7.24216	23	0.00766667	17	0.00492518	4.40556	11	20	0.00411831
GO Biological Process	negative regulation of insulin secretion involved in cellular response to glucose stimulus	17	1.038166e-10	7.9938782e-8	5.85686	22	0.00733333	21	0.017799058933333334	4.21585	10	19	0.00374392
GO Biological Process	mitochondrion morphogenesis	21	7.010236e-10	4.3697137733333335e-7	4.30587	27	0.009	22	0.0356011	3.25411	13	32	0.00486709
GO Biological Process	temperature homeostasis	37	7.36392E-06	0.00260523	2.56525	29	0.00966667	20	0.0146985	3.05147	16	42	0.00599027
GO Biological Process	locomotor rhythm	52	7.98816E-05	0.0201087	2.40984	25	0.00833333	18	0.010956344544444446	3.84485	12	25	0.0044927
GO Molecular Function	pheromone receptor activity	1	1.50162e-74	6.20319222e-71	8.87839	127	0.0423333	5	1.3579720632e-26	3.36355	97	231	0.036316
GO Molecular Function	G-protein coupled receptor activity	2	8.28215e-67	1.7106780825e-63	2.34949	481	0.160333	1	2.7128020878e-32	1.77817	426	1919	0.159491
GO Molecular Function	olfactory receptor activity	3	2.678734e-56	3.688616718e-53	4.16739	182	0.0606667	10	1.60177E-06	1.47197	206	1121	0.0771247
GO Molecular Function	pheromone binding	4	2.904143e-54	2.99925368325e-51	10.6006	82	0.0273333	8	5.29165092375e-20	4.15619	55	106	0.0205915
GO Molecular Function	odorant binding	5	1.047373e-51	8.653395725999999e-49	5.58931	125	0.0416667	9	4.83845211e-8	1.85516	107	462	0.0400599
GO Molecular Function	insulin-activated receptor activity	11	8.496207e-16	3.1907119197272723e-13	10.7331	22	0.00733333	11	1.76683E-05	6.67509	10	12	0.00374392
GO Molecular Function	oxidoreductase activity, acting on paired donors, with incorporation or reduction of molecular oxygen, reduced flavin or flavoprotein as one donor, and incorporation of one atom of oxygen	20	2.807491e-8	5.79887E-06	3.82753	25	0.00833333	12	0.00173847	2.91277	20	55	0.00748783
GO Molecular Function	arachidonic acid epoxygenase activity	28	2.86351E-06	0.00042247	4.42467	15	0.005	14	0.00219847	3.4329	15	35	0.00561587
GO Molecular Function	arachidonic acid monooxygenase activity	29	3.27088E-06	0.000465932	4.37534	15	0.005	15	0.00311238	3.33754	15	36	0.00561587
Settings
Association rule:	Basal plus extension: Proximal 5kb upsteam 1kb downstream plus Distal up to 1000kb.
FDR threshold:	0.05
Min term annotation count:	1
Max term annotation count:	1000
Binomial fold enrichment filter:	2
Shown terms are statistically significant by both the binomial and hypergeometric tests
