# Supplementary material for: Mapping of chromatin architecture and enhancer-promoter interactions in the cochlea
Source: Front Mol Biosci. 2025 Oct 15;12:1683964. doi: 10.3389/fmolb.2025.1683964 (PMC12568336; doi:10.3389/fmolb.2025.1683964)
Supplement: Supplementary file 13 [file Table5.csv]

chr1	fragmentMid1	chr2	fragmentMid2	contactCount	p.value	q.value	bias1	bias2	ExpCC	overlappingGenes	totalDist	resolution	HHL loci
chr10	3135000	chr10	7585000	1	0.01814625	1	1	1	0.018313	Lrp11	4450000	10000
chr10	3285000	chr10	7585000	1	0.01918309	1	1	1	0.019369	Lrp11	4300000	10000
chr10	4795000	chr10	7585000	1	0.03920543	1	1	1	0.039995	Lrp11	2790000	10000
chr10	5385000	chr10	7585000	1	0.0575193	1	1	1	0.05924	Lrp11	2200000	10000
chr10	5395000	chr10	7585000	2	0.001713378	1	1	1	0.059712	Lrp11	2190000	10000
chr10	5605000	chr10	7585000	1	0.06879402	1	1	1	0.071275	Lrp11	1980000	10000
chr10	5715000	chr10	7585000	1	0.07570926	1	1	1	0.078729	Lrp11	1870000	10000
chr10	5825000	chr10	7585000	1	0.08357449	1	1	1	0.087274	Lrp11	1760000	10000
chr10	5835000	chr10	7585000	1	0.08433896	1	1	1	0.088109	Lrp11	1750000	10000
chr10	5855000	chr10	7585000	1	0.0858933	1	1	1	0.089808	Lrp11	1730000	10000
chr10	5885000	chr10	7585000	1	0.08828919	1	1	1	0.092432	Lrp11	1700000	10000
chr10	5895000	chr10	7585000	2	0.00409338	1	1	1	0.093328	Lrp11	1690000	10000
chr10	6035000	chr10	7585000	1	0.1016999	1	1	1	0.107251	Lrp11	1550000	10000
chr10	6255000	chr10	7585000	1	0.1275548	1	1	1	0.136455	Lrp11	1330000	10000
chr10	6385000	chr10	7585000	1	0.1480171	1	1	1	0.160189	Lrp11	1200000	10000
chr10	6415000	chr10	7585000	1	0.1534865	1	1	1	0.166629	Lrp11	1170000	10000
chr10	6515000	chr10	7585000	1	0.1740589	1	1	1	0.191232	Lrp11	1070000	10000
chr10	6575000	chr10	7585000	1	0.1882399	1	1	1	0.20855	Lrp11	1010000	10000
chr10	6595000	chr10	7585000	1	0.1932783	1	1	1	0.214777	Lrp11	990000	10000
chr10	6645000	chr10	7585000	1	0.2065341	1	1	1	0.231345	Lrp11	940000	10000
chr10	6765000	chr10	7585000	1	0.2445724	1	1	1	0.280471	Lrp11	820000	10000
chr10	6865000	chr10	7585000	1	0.2844537	1	1	1	0.334709	Lrp11	720000	10000
chr10	6885000	chr10	7585000	1	0.2947566	1	1	1	0.349212	Lrp11	700000	10000
chr10	6945000	chr10	7585000	1	0.323662	1	1	1	0.391062	Lrp11	640000	10000
chr10	6985000	chr10	7585000	1	0.3468826	1	1	1	0.425998	Lrp11	600000	10000
chr10	7035000	chr10	7585000	1	0.3794694	1	1	1	0.47718	Lrp11	550000	10000
chr10	7055000	chr10	7585000	1	0.3933259	1	1	1	0.499764	Lrp11	530000	10000
chr10	7065000	chr10	7585000	1	0.3998791	1	1	1	0.510624	Lrp11	520000	10000
chr10	7095000	chr10	7585000	1	0.4223709	1	1	1	0.548823	Lrp11	490000	10000
chr10	7115000	chr10	7585000	1	0.4406602	1	1	1	0.580998	Lrp11	470000	10000
chr10	7125000	chr10	7585000	1	0.4493481	1	1	1	0.596653	Lrp11	460000	10000
chr10	7175000	chr10	7585000	1	0.4928357	1	1	1	0.67892	Lrp11	410000	10000
chr10	7215000	chr10	7585000	1	0.5369054	1	1	1	0.769824	Lrp11	370000	10000
chr10	7235000	chr10	7585000	1	0.5585128	1	1	1	0.817606	Lrp11	350000	10000
chr10	7245000	chr10	7585000	3	0.05359966	1	1	1	0.841669	Lrp11	340000	10000
chr10	7255000	chr10	7585000	1	0.5799894	1	1	1	0.867475	Lrp11	330000	10000
chr10	7285000	chr10	7585000	1	0.6181691	1	1	1	0.962777	Lrp11	300000	10000
chr10	7325000	chr10	7585000	4	0.02716222	1	1	1	1.118926	Lrp11	260000	10000
chr10	7335000	chr10	7585000	5	0.006880253	1	1	1	1.165358	Lrp11	250000	10000
chr10	7345000	chr10	7585000	6	0.001605184	1	1	1	1.216376	Lrp11	240000	10000
chr10	7355000	chr10	7585000	4	0.04005609	1	1	1	1.268911	Lrp11	230000	10000
chr10	7365000	chr10	7585000	2	0.3807572	1	1	1	1.32145	Lrp11	220000	10000
chr10	7375000	chr10	7585000	4	0.05167744	1	1	1	1.381649	Lrp11	210000	10000
chr10	7385000	chr10	7585000	5	0.01613377	1	1	1	1.445681	Lrp11	200000	10000
chr10	7395000	chr10	7585000	1	0.7821813	1	1	1	1.524092	Lrp11	190000	10000
chr10	7405000	chr10	7585000	6	0.006212444	1	1	1	1.609659	Lrp11	180000	10000
chr10	7415000	chr10	7585000	1	0.8157023	1	1	1	1.691203	Lrp11	170000	10000
chr10	7425000	chr10	7585000	4	0.10691	1	1	1	1.788764	Lrp11	160000	10000
chr10	7435000	chr10	7585000	2	0.5642137	1	1	1	1.892843	Lrp11	150000	10000
chr10	7445000	chr10	7585000	7	0.004717266	1	1	1	2.015023	Lrp11	140000	10000
chr10	7455000	chr10	7585000	1	0.8843649	1	1	1	2.157315	Lrp11	130000	10000
chr10	7465000	chr10	7585000	10	0.00015347	0.5037317	1	1	2.318632	Lrp11	120000	10000
chr10	7475000	chr10	7585000	9	0.001162098	1	1	1	2.506979	Lrp11	110000	10000
chr10	7485000	chr10	7585000	18	8.698628e-10	1.837874e-05	1	1	2.735592	Lrp11	100000	10000
chr10	7495000	chr10	7585000	21	1.247244e-11	3.424518e-07	1	1	3.009309	Lrp11	90000	10000
chr10	7505000	chr10	7585000	45	1.625858e-34	2.147136e-29	1	1	3.365564	Lrp11	80000	10000
chr10	7575000	chr10	7585000	74	1.909275e-05	0.08568802	1	1	43.744166	Lrp11	10000	10000
chr10	7585000	chr10	7585000	88	0.1245007	1	1	1	77.315	Lrp11	0	10000
chr10	3155000	chr10	7595000	1	0.0182118	1	1	1	0.01838	Lrp11	4440000	10000
chr10	3205000	chr10	7595000	1	0.01854704	1	1	1	0.018721	Lrp11	4390000	10000
chr10	3215000	chr10	7595000	1	0.01861562	1	1	1	0.018791	Lrp11	4380000	10000
chr10	5105000	chr10	7595000	1	0.04688483	1	1	1	0.04802	Lrp11	2490000	10000
chr10	5285000	chr10	7595000	1	0.05299573	1	1	1	0.054452	Lrp11	2310000	10000
chr10	5525000	chr10	7595000	2	0.002079438	1	1	1	0.065918	Lrp11	2070000	10000
chr10	5545000	chr10	7595000	1	0.06485521	1	1	1	0.067054	Lrp11	2050000	10000
chr10	5655000	chr10	7595000	1	0.07120317	1	1	1	0.073865	Lrp11	1940000	10000
chr10	5765000	chr10	7595000	1	0.0784558	1	1	1	0.081705	Lrp11	1830000	10000
chr10	5775000	chr10	7595000	1	0.07916246	1	1	1	0.082472	Lrp11	1820000	10000
chr10	5845000	chr10	7595000	5	4.112128e-08	0.00052558	1	1	0.088109	Lrp11	1750000	10000
chr10	5855000	chr10	7595000	2	0.003729385	1	1	1	0.088953	Lrp11	1740000	10000
chr10	5875000	chr10	7595000	2	0.003870515	1	1	1	0.090673	Lrp11	1720000	10000
chr10	5915000	chr10	7595000	1	0.08993177	1	1	1	0.094236	Lrp11	1680000	10000
chr10	5995000	chr10	7595000	1	0.09692628	1	1	1	0.101951	Lrp11	1600000	10000
chr10	6045000	chr10	7595000	2	0.00535624	1	1	1	0.107251	Lrp11	1550000	10000
chr10	6055000	chr10	7595000	1	0.1026965	1	1	1	0.108361	Lrp11	1540000	10000
chr10	6075000	chr10	7595000	1	0.1047344	1	1	1	0.110635	Lrp11	1520000	10000
chr10	6125000	chr10	7595000	1	0.1101048	1	1	1	0.116652	Lrp11	1470000	10000
chr10	6185000	chr10	7595000	2	0.007142489	1	1	1	0.12456	Lrp11	1410000	10000
chr10	6225000	chr10	7595000	1	0.1221628	1	1	1	0.130294	Lrp11	1370000	10000
chr10	6235000	chr10	7595000	1	0.1234767	1	1	1	0.131792	Lrp11	1360000	10000
chr10	6495000	chr10	7595000	1	0.1674949	1	1	1	0.183316	Lrp11	1100000	10000
chr10	6505000	chr10	7595000	1	0.1696446	1	1	1	0.185901	Lrp11	1090000	10000
chr10	6535000	chr10	7595000	1	0.1763241	1	1	1	0.193978	Lrp11	1060000	10000
chr10	6575000	chr10	7595000	1	0.1857784	1	1	1	0.205523	Lrp11	1020000	10000
chr10	6635000	chr10	7595000	1	0.2011203	1	1	1	0.224545	Lrp11	960000	10000
chr10	6705000	chr10	7595000	2	0.02642248	1	1	1	0.249607	Lrp11	890000	10000
chr10	6745000	chr10	7595000	1	0.2337676	1	1	1	0.26627	Lrp11	850000	10000
chr10	6785000	chr10	7595000	2	0.03378912	1	1	1	0.285594	Lrp11	810000	10000
chr10	6825000	chr10	7595000	2	0.03857428	1	1	1	0.307308	Lrp11	770000	10000
chr10	6895000	chr10	7595000	3	0.005474996	1	1	1	0.349212	Lrp11	700000	10000
chr10	6905000	chr10	7595000	1	0.299766	1	1	1	0.356341	Lrp11	690000	10000
chr10	6915000	chr10	7595000	2	0.05189288	1	1	1	0.36291	Lrp11	680000	10000
chr10	6975000	chr10	7595000	1	0.3351299	1	1	1	0.408164	Lrp11	620000	10000
chr10	6995000	chr10	7595000	2	0.06865566	1	1	1	0.425998	Lrp11	600000	10000
chr10	7015000	chr10	7595000	1	0.3586629	1	1	1	0.4442	Lrp11	580000	10000
chr10	7025000	chr10	7595000	3	0.0111581	1	1	1	0.454286	Lrp11	570000	10000
chr10	7035000	chr10	7595000	2	0.07991346	1	1	1	0.46545	Lrp11	560000	10000
chr10	7045000	chr10	7595000	1	0.3794694	1	1	1	0.47718	Lrp11	550000	10000
chr10	7065000	chr10	7595000	1	0.3933259	1	1	1	0.499764	Lrp11	530000	10000
chr10	7075000	chr10	7595000	2	0.09344286	1	1	1	0.510624	Lrp11	520000	10000
chr10	7085000	chr10	7595000	3	0.01611631	1	1	1	0.522068	Lrp11	510000	10000
chr10	7105000	chr10	7595000	3	0.0183616	1	1	1	0.548823	Lrp11	490000	10000
chr10	7125000	chr10	7595000	2	0.1156848	1	1	1	0.580998	Lrp11	470000	10000
chr10	7155000	chr10	7595000	1	0.4654726	1	1	1	0.626372	Lrp11	440000	10000
chr10	7165000	chr10	7595000	2	0.1361056	1	1	1	0.642562	Lrp11	430000	10000
chr10	7195000	chr10	7595000	1	0.5030766	1	1	1	0.699319	Lrp11	400000	10000
chr10	7215000	chr10	7595000	2	0.1716229	1	1	1	0.745097	Lrp11	380000	10000
chr10	7225000	chr10	7595000	1	0.5369054	1	1	1	0.769824	Lrp11	370000	10000
chr10	7235000	chr10	7595000	1	0.5479898	1	1	1	0.794051	Lrp11	360000	10000
chr10	7245000	chr10	7595000	3	0.04998743	1	1	1	0.817606	Lrp11	350000	10000
chr10	7255000	chr10	7595000	1	0.5690094	1	1	1	0.841669	Lrp11	340000	10000
chr10	7285000	chr10	7595000	2	0.2378499	1	1	1	0.928197	Lrp11	310000	10000
chr10	7295000	chr10	7595000	1	0.6181691	1	1	1	0.962777	Lrp11	300000	10000
chr10	7305000	chr10	7595000	2	0.2639836	1	1	1	0.9993	Lrp11	290000	10000
chr10	7315000	chr10	7595000	2	0.2779023	1	1	1	1.037143	Lrp11	280000	10000
chr10	7325000	chr10	7595000	7	0.000130644	0.4365336	1	1	1.07661	Lrp11	270000	10000
chr10	7335000	chr10	7595000	14	1.951467e-11	5.167513e-07	1	1	1.118926	Lrp11	260000	10000
chr10	7345000	chr10	7595000	8	3.015514e-05	0.1241698	1	1	1.165358	Lrp11	250000	10000
chr10	7355000	chr10	7595000	4	0.03520694	1	1	1	1.216376	Lrp11	240000	10000
chr10	7365000	chr10	7595000	2	0.3621237	1	1	1	1.268911	Lrp11	230000	10000
chr10	7375000	chr10	7595000	1	0.7332517	1	1	1	1.32145	Lrp11	220000	10000
chr10	7385000	chr10	7595000	5	0.01354124	1	1	1	1.381649	Lrp11	210000	10000
chr10	7395000	chr10	7595000	7	0.000749281	1	1	1	1.445681	Lrp11	200000	10000
chr10	7415000	chr10	7595000	3	0.2191406	1	1	1	1.609659	Lrp11	180000	10000
chr10	7435000	chr10	7595000	4	0.10691	1	1	1	1.788764	Lrp11	160000	10000
chr10	7445000	chr10	7595000	4	0.1240766	1	1	1	1.892843	Lrp11	150000	10000
chr10	7455000	chr10	7595000	9	0.000250651	0.775849	1	1	2.015023	Lrp11	140000	10000
chr10	7465000	chr10	7595000	2	0.6349034	1	1	1	2.157315	Lrp11	130000	10000
chr10	7475000	chr10	7595000	19	7.952561e-12	2.259629e-07	1	1	2.318632	Lrp11	120000	10000
chr10	7485000	chr10	7595000	13	2.456431e-06	0.02232375	1	1	2.506979	Lrp11	110000	10000
chr10	7495000	chr10	7595000	22	2.697615e-13	9.358511e-09	1	1	2.735592	Lrp11	100000	10000
chr10	7575000	chr10	7595000	8	0.9828823	1	1	1	15.087295	Lrp11	20000	10000
chr10	7585000	chr10	7595000	43	0.5649866	1	1	1	43.744166	Lrp11	10000	10000
chr10	7595000	chr10	7595000	91	0.06968599	1	1	1	77.315	Lrp11	0	10000
chr10	7585000	chr10	7605000	17	0.3442837	1	1	1	15.087295	Lrp11	20000	10000
chr10	7595000	chr10	7605000	28	0.9954829	1	1	1	43.744166	Lrp11	10000	10000
chr10	7585000	chr10	7615000	8	0.7106664	1	1	1	9.305653	Lrp11	30000	10000
chr10	7595000	chr10	7615000	13	0.7395589	1	1	1	15.087295	Lrp11	20000	10000
chr10	7585000	chr10	7625000	4	0.9046015	1	1	1	6.75612	Lrp11	40000	10000
chr10	7595000	chr10	7625000	12	0.2276117	1	1	1	9.305653	Lrp11	30000	10000
chr10	7585000	chr10	7635000	8	0.1730945	1	1	1	5.355983	Lrp11	50000	10000
chr10	7595000	chr10	7635000	6	0.6670671	1	1	1	6.75612	Lrp11	40000	10000
chr10	7585000	chr10	7645000	3	0.8201671	1	1	1	4.44523	Lrp11	60000	10000
chr10	7595000	chr10	7645000	3	0.9023031	1	1	1	5.355983	Lrp11	50000	10000
chr10	7585000	chr10	7655000	3	0.734886	1	1	1	3.823551	Lrp11	70000	10000
chr10	7595000	chr10	7655000	5	0.45747	1	1	1	4.44523	Lrp11	60000	10000
chr10	7585000	chr10	7665000	4	0.4340998	1	1	1	3.365564	Lrp11	80000	10000
chr10	7595000	chr10	7665000	6	0.1879354	1	1	1	3.823551	Lrp11	70000	10000
chr10	7585000	chr10	7675000	4	0.3548536	1	1	1	3.009309	Lrp11	90000	10000
chr10	7595000	chr10	7675000	3	0.6535705	1	1	1	3.365564	Lrp11	80000	10000
chr10	7595000	chr10	7685000	2	0.8022378	1	1	1	3.009309	Lrp11	90000	10000
chr10	7585000	chr10	7695000	4	0.2439167	1	1	1	2.506979	Lrp11	110000	10000
chr10	7595000	chr10	7705000	2	0.7141316	1	1	1	2.506979	Lrp11	110000	10000
chr10	7595000	chr10	7715000	2	0.6734196	1	1	1	2.318632	Lrp11	120000	10000
chr10	7585000	chr10	7725000	3	0.3273899	1	1	1	2.015023	Lrp11	140000	10000
chr10	7595000	chr10	7725000	7	0.006743627	1	1	1	2.157315	Lrp11	130000	10000
chr10	7595000	chr10	7735000	3	0.3273899	1	1	1	2.015023	Lrp11	140000	10000
chr10	7585000	chr10	7745000	1	0.8328334	1	1	1	1.788764	Lrp11	160000	10000
chr10	7585000	chr10	7755000	1	0.8157023	1	1	1	1.691203	Lrp11	170000	10000
chr10	7595000	chr10	7755000	1	0.8328334	1	1	1	1.788764	Lrp11	160000	10000
chr10	7585000	chr10	7765000	1	0.8000442	1	1	1	1.609659	Lrp11	180000	10000
chr10	7595000	chr10	7775000	1	0.8000442	1	1	1	1.609659	Lrp11	180000	10000
chr10	7585000	chr10	7785000	6	0.003736389	1	1	1	1.445681	Lrp11	200000	10000
chr10	7595000	chr10	7785000	3	0.1972247	1	1	1	1.524092	Lrp11	190000	10000
chr10	7585000	chr10	7795000	2	0.4018155	1	1	1	1.381649	Lrp11	210000	10000
chr10	7595000	chr10	7825000	2	0.3621237	1	1	1	1.268911	Lrp11	230000	10000
chr10	7585000	chr10	7845000	1	0.6733695	1	1	1	1.118926	Lrp11	260000	10000
chr10	7595000	chr10	7875000	1	0.6455342	1	1	1	1.037143	Lrp11	280000	10000
chr10	7595000	chr10	7925000	1	0.5799894	1	1	1	0.867475	Lrp11	330000	10000
chr10	7595000	chr10	8065000	1	0.4406602	1	1	1	0.580998	Lrp11	470000	10000
chr10	7595000	chr10	8105000	1	0.4067077	1	1	1	0.522068	Lrp11	510000	10000
chr10	7585000	chr10	8225000	2	0.05917169	1	1	1	0.391062	Lrp11	640000	10000
chr10	7595000	chr10	8225000	1	0.3293096	1	1	1	0.399448	Lrp11	630000	10000
chr10	7585000	chr10	8235000	1	0.3182926	1	1	1	0.383155	Lrp11	650000	10000
chr10	7595000	chr10	8295000	1	0.2947566	1	1	1	0.349212	Lrp11	700000	10000
chr10	7585000	chr10	8365000	1	0.2606013	1	1	1	0.301918	Lrp11	780000	10000
chr10	7585000	chr10	8605000	3	0.001241175	1	1	1	0.205523	Lrp11	1020000	10000
chr10	7595000	chr10	8635000	1	0.1809725	1	1	1	0.199638	Lrp11	1040000	10000
chr10	7585000	chr10	8955000	1	0.1221628	1	1	1	0.130294	Lrp11	1370000	10000
chr10	7585000	chr10	8965000	1	0.1208704	1	1	1	0.128823	Lrp11	1380000	10000
chr10	7585000	chr10	9575000	2	0.002381077	1	1	1	0.070648	Lrp11	1990000	10000
chr10	7585000	chr10	9925000	1	0.05187356	1	1	1	0.053267	Lrp11	2340000	10000
chr10	7585000	chr10	10575000	1	0.03508282	1	1	1	0.035713	Lrp11	2990000	10000
chr10	7595000	chr10	10585000	1	0.03508282	1	1	1	0.035713	Lrp11	2990000	10000
chr10	7585000	chr10	10665000	1	0.03342301	1	1	1	0.033994	Lrp11	3080000	10000
chr10	7585000	chr10	10945000	1	0.02894225	1	1	1	0.029369	Lrp11	3360000	10000
chr10	7595000	chr10	11325000	1	0.02432029	1	1	1	0.024621	Lrp11	3730000	10000
chr10	7595000	chr10	11685000	1	0.02084144	1	1	1	0.021062	Lrp11	4090000	10000
chr10	7585000	chr10	13605000	1	0.01201208	1	1	1	0.012085	Lrp11	6020000	10000
chr10	7585000	chr10	13865000	1	0.01143528	1	1	1	0.011501	Lrp11	6280000	10000
chr10	7595000	chr10	14865000	1	0.009852873	1	1	1	0.009902	Lrp11	7270000	10000
chr10	7585000	chr10	15025000	1	0.009659662	1	1	1	0.009707	Lrp11	7440000	10000
chr10	7595000	chr10	15565000	1	0.009161556	1	1	1	0.009204	Lrp11	7970000	10000
chr10	7585000	chr10	16485000	1	0.008515998	1	1	1	0.008552	Lrp11	8900000	10000
chr10	7595000	chr10	18025000	1	0.007675839	1	1	1	0.007705	Lrp11	10430000	10000
chr10	7595000	chr10	18155000	1	0.007614166	1	1	1	0.007643	Lrp11	10560000	10000
chr10	7585000	chr10	19545000	2	2.480911e-05	0.1053563	1	1	0.007061	Lrp11	11960000	10000
chr10	7595000	chr10	19985000	2	2.377048e-05	0.1019213	1	1	0.006911	Lrp11	12390000	10000
chr10	7585000	chr10	21125000	1	0.006547479	1	1	1	0.006569	Lrp11	13540000	10000
chr10	7595000	chr10	22155000	1	0.006307532	1	1	1	0.006328	Lrp11	14560000	10000
chr10	7585000	chr10	26925000	1	0.005633593	1	1	1	0.00565	Lrp11	19340000	10000
chr10	7585000	chr10	27265000	1	0.005597642	1	1	1	0.005613	Lrp11	19680000	10000
chr10	7585000	chr10	28605000	1	0.005461233	1	1	1	0.005476	Lrp11	21020000	10000
chr10	7585000	chr10	29015000	1	0.005421119	1	1	1	0.005436	Lrp11	21430000	10000
chr10	7595000	chr10	31245000	1	0.005216209	1	1	1	0.00523	Lrp11	23650000	10000
chr10	7595000	chr10	32135000	1	0.005139501	1	1	1	0.005153	Lrp11	24540000	10000
chr10	7585000	chr10	32175000	1	0.005135278	1	1	1	0.005149	Lrp11	24590000	10000
chr10	7585000	chr10	32865000	1	0.005077909	1	1	1	0.005091	Lrp11	25280000	10000
chr10	7585000	chr10	33245000	1	0.005047018	1	1	1	0.00506	Lrp11	25660000	10000
chr10	7595000	chr10	33945000	1	0.004992154	1	1	1	0.005005	Lrp11	26350000	10000
chr10	7585000	chr10	34255000	1	0.004967229	1	1	1	0.00498	Lrp11	26670000	10000
chr10	7585000	chr10	38405000	1	0.004669982	1	1	1	0.004681	Lrp11	30820000	10000
chr10	7595000	chr10	41085000	1	0.004499098	1	1	1	0.004509	Lrp11	33490000	10000
chr10	7595000	chr10	43815000	1	0.004335953	1	1	1	0.004345	Lrp11	36220000	10000
chr10	7595000	chr10	44265000	1	0.004310081	1	1	1	0.004319	Lrp11	36670000	10000
chr10	7585000	chr10	45625000	1	0.004233048	1	1	1	0.004242	Lrp11	38040000	10000
chr10	7585000	chr10	46355000	1	0.004193051	1	1	1	0.004202	Lrp11	38770000	10000
chr10	7585000	chr10	47685000	1	0.004122018	1	1	1	0.004131	Lrp11	40100000	10000
chr10	7595000	chr10	48405000	1	0.004085054	1	1	1	0.004093	Lrp11	40810000	10000
chr10	7595000	chr10	49065000	1	0.00405128	1	1	1	0.00406	Lrp11	41470000	10000
chr10	7585000	chr10	50535000	1	0.003977564	1	1	1	0.003985	Lrp11	42950000	10000
chr10	7585000	chr10	50675000	2	7.893817e-06	0.04794439	1	1	0.003979	Lrp11	43090000	10000
chr10	7595000	chr10	50675000	2	7.895755e-06	0.04795232	1	1	0.003979	Lrp11	43080000	10000
chr10	7585000	chr10	52625000	1	0.003878098	1	1	1	0.003886	Lrp11	45040000	10000
chr10	5085000	chr10	53345000	1	0.003735005	1	1	1	0.003742	Cep85l	48260000	10000
chr10	5965000	chr10	53355000	1	0.003772489	1	1	1	0.00378	Cep85l	47390000	10000
chr10	7375000	chr10	53355000	1	0.003835079	1	1	1	0.003842	Cep85l	45980000	10000
chr10	7595000	chr10	55005000	1	0.003771618	1	1	1	0.003779	Lrp11	47410000	10000
chr10	15165000	chr10	53355000	1	0.00422477	1	1	1	0.004234	Cep85l	38190000	10000
chr10	10365000	chr10	53385000	1	0.003974146	1	1	1	0.003982	Cep85l	43020000	10000
chr10	11245000	chr10	53385000	1	0.004017565	1	1	1	0.004026	Cep85l	42140000	10000
chr10	12505000	chr10	53385000	1	0.004081445	1	1	1	0.00409	Cep85l	40880000	10000
chr10	15005000	chr10	53385000	1	0.004214329	1	1	1	0.004223	Cep85l	38380000	10000
chr10	15495000	chr10	53385000	1	0.004241356	1	1	1	0.00425	Cep85l	37890000	10000
chr10	16435000	chr10	53385000	1	0.004294126	1	1	1	0.004303	Cep85l	36950000	10000
chr10	18375000	chr10	53385000	1	0.004406939	1	1	1	0.004417	Cep85l	35010000	10000
chr10	24855000	chr10	53345000	1	0.004831287	1	1	1	0.004843	Cep85l	28490000	10000
chr10	22185000	chr10	53355000	2	1.081323e-05	0.05868489	1	1	0.004658	Cep85l	31170000	10000
chr10	22265000	chr10	53375000	1	0.004650772	1	1	1	0.004662	Cep85l	31110000	10000
chr10	22455000	chr10	53375000	1	0.004663338	1	1	1	0.004674	Cep85l	30920000	10000
chr10	22765000	chr10	53375000	2	1.098711e-05	0.05918155	1	1	0.004695	Cep85l	30610000	10000
chr10	24505000	chr10	53385000	1	0.004803358	1	1	1	0.004815	Cep85l	28880000	10000
chr10	27795000	chr10	53385000	2	1.27863e-05	0.06536305	1	1	0.005065	Cep85l	25590000	10000
chr10	30225000	chr10	53345000	1	0.005263318	1	1	1	0.005277	Cep85l	23120000	10000
chr10	35325000	chr10	53355000	1	0.005777705	1	1	1	0.005794	Cep85l	18030000	10000
chr10	30865000	chr10	53375000	1	0.005318914	1	1	1	0.005333	Cep85l	22510000	10000
chr10	31095000	chr10	53385000	1	0.005339336	1	1	1	0.005354	Cep85l	22290000	10000
chr10	31725000	chr10	53385000	1	0.005398938	1	1	1	0.005414	Cep85l	21660000	10000
chr10	32145000	chr10	53385000	1	0.005439616	1	1	1	0.005454	Cep85l	21240000	10000
chr10	32855000	chr10	53385000	1	0.005510157	1	1	1	0.005525	Cep85l	20530000	10000
chr10	41195000	chr10	53345000	1	0.00696849	1	1	1	0.006993	Cep85l	12150000	10000
chr10	43775000	chr10	53345000	1	0.008121222	1	1	1	0.008154	Cep85l	9570000	10000
chr10	46585000	chr10	53345000	2	5.594434e-05	0.2101494	1	1	0.010615	Cep85l	6760000	10000
chr10	40405000	chr10	53355000	1	0.006711685	1	1	1	0.006734	Cep85l	12950000	10000
chr10	43815000	chr10	53355000	1	0.008137976	1	1	1	0.008171	Cep85l	9540000	10000
chr10	45845000	chr10	53355000	1	0.009585362	1	1	1	0.009632	Cep85l	7510000	10000
chr10	37935000	chr10	53375000	1	0.0061384	1	1	1	0.006157	Cep85l	15440000	10000
chr10	44205000	chr10	53375000	1	0.008351654	1	1	1	0.008387	Cep85l	9170000	10000
chr10	45565000	chr10	53375000	1	0.009297513	1	1	1	0.009341	Cep85l	7810000	10000
chr10	44245000	chr10	53385000	1	0.008369559	1	1	1	0.008405	Cep85l	9140000	10000
chr10	46465000	chr10	53385000	1	0.01031507	1	1	1	0.010369	Cep85l	6920000	10000
chr10	47445000	chr10	53345000	1	0.0123052	1	1	1	0.012382	Cep85l	5900000	10000
chr10	50185000	chr10	53345000	1	0.0320416	1	1	1	0.032566	Cep85l	3160000	10000
chr10	51345000	chr10	53345000	1	0.06763321	1	1	1	0.070029	Cep85l	2000000	10000
chr10	51395000	chr10	53345000	1	0.0705898	1	1	1	0.073205	Cep85l	1950000	10000
chr10	52115000	chr10	53345000	1	0.1428474	1	1	1	0.154139	Cep85l	1230000	10000
chr10	52135000	chr10	53345000	1	0.1462614	1	1	1	0.15813	Cep85l	1210000	10000
chr10	52165000	chr10	53345000	1	0.151629	1	1	1	0.164437	Cep85l	1180000	10000
chr10	52175000	chr10	53345000	1	0.1534865	1	1	1	0.166629	Cep85l	1170000	10000
chr10	52215000	chr10	53345000	1	0.1612717	1	1	1	0.175868	Cep85l	1130000	10000
chr10	52385000	chr10	53345000	2	0.02173593	1	1	1	0.224545	Cep85l	960000	10000
chr10	52395000	chr10	53345000	1	0.2038088	1	1	1	0.227916	Cep85l	950000	10000
chr10	52415000	chr10	53345000	3	0.001811725	1	1	1	0.234833	Cep85l	930000	10000
chr10	52435000	chr10	53345000	1	0.2149689	1	1	1	0.242032	Cep85l	910000	10000
chr10	52445000	chr10	53345000	2	0.02567997	1	1	1	0.245766	Cep85l	900000	10000
chr10	52455000	chr10	53345000	1	0.2208928	1	1	1	0.249607	Cep85l	890000	10000
chr10	52465000	chr10	53345000	1	0.2239708	1	1	1	0.253565	Cep85l	880000	10000
chr10	52505000	chr10	53345000	1	0.2372471	1	1	1	0.270821	Cep85l	840000	10000
chr10	52525000	chr10	53345000	3	0.002984072	1	1	1	0.280471	Cep85l	820000	10000
chr10	52535000	chr10	53345000	3	0.003138683	1	1	1	0.285594	Cep85l	810000	10000
chr10	52545000	chr10	53345000	1	0.2524309	1	1	1	0.290929	Cep85l	800000	10000
chr10	52555000	chr10	53345000	1	0.25652	1	1	1	0.296413	Cep85l	790000	10000
chr10	52635000	chr10	53345000	4	0.000433521	1	1	1	0.341842	Cep85l	710000	10000
chr10	52645000	chr10	53345000	2	0.04847694	1	1	1	0.349212	Cep85l	700000	10000
chr10	52675000	chr10	53345000	1	0.3087502	1	1	1	0.369254	Cep85l	670000	10000
chr10	52695000	chr10	53345000	3	0.007053278	1	1	1	0.383155	Cep85l	650000	10000
chr10	52705000	chr10	53345000	2	0.05917169	1	1	1	0.391062	Cep85l	640000	10000
chr10	52725000	chr10	53345000	2	0.06375412	1	1	1	0.408164	Cep85l	620000	10000
chr10	52735000	chr10	53345000	1	0.3410205	1	1	1	0.417063	Cep85l	610000	10000
chr10	52755000	chr10	53345000	3	0.009931244	1	1	1	0.434924	Cep85l	590000	10000
chr10	52765000	chr10	53345000	1	0.3586629	1	1	1	0.4442	Cep85l	580000	10000
chr10	52785000	chr10	53345000	2	0.07991346	1	1	1	0.46545	Cep85l	560000	10000
chr10	52805000	chr10	53345000	1	0.3866223	1	1	1	0.488774	Cep85l	540000	10000
chr10	52825000	chr10	53345000	1	0.3998791	1	1	1	0.510624	Cep85l	520000	10000
chr10	52835000	chr10	53345000	1	0.4067077	1	1	1	0.522068	Cep85l	510000	10000
chr10	52855000	chr10	53345000	3	0.0183616	1	1	1	0.548823	Cep85l	490000	10000
chr10	52865000	chr10	53345000	1	0.4313626	1	1	1	0.564512	Cep85l	480000	10000
chr10	52895000	chr10	53345000	1	0.4573705	1	1	1	0.611328	Cep85l	450000	10000
chr10	52905000	chr10	53345000	1	0.4654726	1	1	1	0.626372	Cep85l	440000	10000
chr10	52935000	chr10	53345000	2	0.1485116	1	1	1	0.67892	Cep85l	410000	10000
chr10	52945000	chr10	53345000	2	0.1555684	1	1	1	0.699319	Cep85l	400000	10000
chr10	52985000	chr10	53345000	2	0.1890709	1	1	1	0.794051	Cep85l	360000	10000
chr10	52995000	chr10	53345000	2	0.1975501	1	1	1	0.817606	Cep85l	350000	10000
chr10	53005000	chr10	53345000	2	0.206258	1	1	1	0.841669	Cep85l	340000	10000
chr10	53015000	chr10	53345000	2	0.2156406	1	1	1	0.867475	Cep85l	330000	10000
chr10	53025000	chr10	53345000	2	0.2261357	1	1	1	0.896222	Cep85l	320000	10000
chr10	53065000	chr10	53345000	2	0.2779023	1	1	1	1.037143	Cep85l	280000	10000
chr10	53085000	chr10	53345000	4	0.02716222	1	1	1	1.118926	Cep85l	260000	10000
chr10	53095000	chr10	53345000	1	0.6881891	1	1	1	1.165358	Cep85l	250000	10000
chr10	53115000	chr10	53345000	3	0.135789	1	1	1	1.268911	Cep85l	230000	10000
chr10	53125000	chr10	53345000	2	0.3807572	1	1	1	1.32145	Cep85l	220000	10000
chr10	53145000	chr10	53345000	3	0.1776466	1	1	1	1.445681	Cep85l	200000	10000
chr10	53165000	chr10	53345000	1	0.8000442	1	1	1	1.609659	Cep85l	180000	10000
chr10	53175000	chr10	53345000	2	0.5040175	1	1	1	1.691203	Cep85l	170000	10000
chr10	53185000	chr10	53345000	2	0.5338118	1	1	1	1.788764	Cep85l	160000	10000
chr10	53195000	chr10	53345000	1	0.8493571	1	1	1	1.892843	Cep85l	150000	10000
chr10	53215000	chr10	53345000	1	0.8843649	1	1	1	2.157315	Cep85l	130000	10000
chr10	53245000	chr10	53345000	2	0.7577259	1	1	1	2.735592	Cep85l	100000	10000
chr10	53255000	chr10	53345000	3	0.5788922	1	1	1	3.009309	Cep85l	90000	10000
chr10	53275000	chr10	53345000	3	0.734886	1	1	1	3.823551	Cep85l	70000	10000
chr10	53285000	chr10	53345000	3	0.8201671	1	1	1	4.44523	Cep85l	60000	10000
chr10	53295000	chr10	53345000	6	0.4462488	1	1	1	5.355983	Cep85l	50000	10000
chr10	53305000	chr10	53345000	8	0.3649996	1	1	1	6.75612	Cep85l	40000	10000
chr10	53315000	chr10	53345000	12	0.2276117	1	1	1	9.305653	Cep85l	30000	10000
chr10	53325000	chr10	53345000	11	0.8857177	1	1	1	15.087295	Cep85l	20000	10000
chr10	53335000	chr10	53345000	32	0.9727574	1	1	1	43.744166	Cep85l	10000	10000
chr10	53345000	chr10	53345000	68	0.8690243	1	1	1	77.315	Cep85l	0	10000
chr10	47635000	chr10	53355000	1	0.01277879	1	1	1	0.012861	Cep85l	5720000	10000
chr10	47875000	chr10	53355000	1	0.0134778	1	1	1	0.013569	Cep85l	5480000	10000
chr10	48825000	chr10	53355000	1	0.01763947	1	1	1	0.017797	Cep85l	4530000	10000
chr10	49085000	chr10	53355000	1	0.01940473	1	1	1	0.019595	Cep85l	4270000	10000
chr10	50295000	chr10	53355000	2	0.000577147	1	1	1	0.034366	Cep85l	3060000	10000
chr10	50625000	chr10	53355000	1	0.0405678	1	1	1	0.041414	Cep85l	2730000	10000
chr10	50815000	chr10	53355000	1	0.04542383	1	1	1	0.046488	Cep85l	2540000	10000
chr10	51165000	chr10	53355000	1	0.05796454	1	1	1	0.059712	Cep85l	2190000	10000
chr10	51355000	chr10	53355000	2	0.002340505	1	1	1	0.070029	Cep85l	2000000	10000
chr10	51875000	chr10	53355000	1	0.108998	1	1	1	0.115409	Cep85l	1480000	10000
chr10	51975000	chr10	53355000	1	0.1208704	1	1	1	0.128823	Cep85l	1380000	10000
chr10	51985000	chr10	53355000	1	0.1221628	1	1	1	0.130294	Cep85l	1370000	10000
chr10	52015000	chr10	53355000	2	0.008317305	1	1	1	0.134872	Cep85l	1340000	10000
chr10	52095000	chr10	53355000	1	0.1379604	1	1	1	0.148454	Cep85l	1260000	10000
chr10	52145000	chr10	53355000	3	0.000585588	1	1	1	0.15813	Cep85l	1210000	10000
chr10	52345000	chr10	53355000	1	0.1882399	1	1	1	0.20855	Cep85l	1010000	10000
chr10	52415000	chr10	53355000	2	0.02296996	1	1	1	0.231345	Cep85l	940000	10000
chr10	52445000	chr10	53355000	1	0.2149689	1	1	1	0.242032	Cep85l	910000	10000
chr10	52515000	chr10	53355000	1	0.2372471	1	1	1	0.270821	Cep85l	840000	10000
chr10	52575000	chr10	53355000	1	0.2606013	1	1	1	0.301918	Cep85l	780000	10000
chr10	52585000	chr10	53355000	1	0.2645761	1	1	1	0.307308	Cep85l	770000	10000
chr10	52695000	chr10	53355000	1	0.3133099	1	1	1	0.375872	Cep85l	660000	10000
chr10	52705000	chr10	53355000	1	0.3182926	1	1	1	0.383155	Cep85l	650000	10000
chr10	52715000	chr10	53355000	2	0.05917169	1	1	1	0.391062	Cep85l	640000	10000
chr10	52725000	chr10	53355000	2	0.0614039	1	1	1	0.399448	Cep85l	630000	10000
chr10	52735000	chr10	53355000	2	0.06375412	1	1	1	0.408164	Cep85l	620000	10000
chr10	52745000	chr10	53355000	1	0.3410205	1	1	1	0.417063	Cep85l	610000	10000
chr10	52755000	chr10	53355000	2	0.06865566	1	1	1	0.425998	Cep85l	600000	10000
chr10	52765000	chr10	53355000	1	0.3526864	1	1	1	0.434924	Cep85l	590000	10000
chr10	52775000	chr10	53355000	1	0.3586629	1	1	1	0.4442	Cep85l	580000	10000
chr10	52785000	chr10	53355000	3	0.0111581	1	1	1	0.454286	Cep85l	570000	10000
chr10	52805000	chr10	53355000	1	0.3794694	1	1	1	0.47718	Cep85l	550000	10000
chr10	52895000	chr10	53355000	1	0.4493481	1	1	1	0.596653	Cep85l	460000	10000
chr10	52905000	chr10	53355000	2	0.1256456	1	1	1	0.611328	Cep85l	450000	10000
chr10	52935000	chr10	53355000	2	0.1420402	1	1	1	0.660039	Cep85l	420000	10000
chr10	52975000	chr10	53355000	2	0.1716229	1	1	1	0.745097	Cep85l	380000	10000
chr10	53015000	chr10	53355000	2	0.206258	1	1	1	0.841669	Cep85l	340000	10000
chr10	53055000	chr10	53355000	1	0.6181691	1	1	1	0.962777	Cep85l	300000	10000
chr10	53065000	chr10	53355000	1	0.631863	1	1	1	0.9993	Cep85l	290000	10000
chr10	53075000	chr10	53355000	1	0.6455342	1	1	1	1.037143	Cep85l	280000	10000
chr10	53095000	chr10	53355000	1	0.6733695	1	1	1	1.118926	Cep85l	260000	10000
chr10	53105000	chr10	53355000	2	0.3248177	1	1	1	1.165358	Cep85l	250000	10000
chr10	53115000	chr10	53355000	1	0.703698	1	1	1	1.216376	Cep85l	240000	10000
chr10	53135000	chr10	53355000	1	0.7332517	1	1	1	1.32145	Cep85l	220000	10000
chr10	53145000	chr10	53355000	2	0.4018155	1	1	1	1.381649	Cep85l	210000	10000
chr10	53155000	chr10	53355000	2	0.4238328	1	1	1	1.445681	Cep85l	200000	10000
chr10	53165000	chr10	53355000	1	0.7821813	1	1	1	1.524092	Cep85l	190000	10000
chr10	53195000	chr10	53355000	1	0.8328334	1	1	1	1.788764	Cep85l	160000	10000
chr10	53225000	chr10	53355000	2	0.6349034	1	1	1	2.157315	Cep85l	130000	10000
chr10	53235000	chr10	53355000	2	0.6734196	1	1	1	2.318632	Cep85l	120000	10000
chr10	53265000	chr10	53355000	2	0.8022378	1	1	1	3.009309	Cep85l	90000	10000
chr10	53275000	chr10	53355000	3	0.6535705	1	1	1	3.365564	Cep85l	80000	10000
chr10	53285000	chr10	53355000	1	0.9781499	1	1	1	3.823551	Cep85l	70000	10000
chr10	53295000	chr10	53355000	1	0.9882656	1	1	1	4.44523	Cep85l	60000	10000
chr10	53305000	chr10	53355000	2	0.9700009	1	1	1	5.355983	Cep85l	50000	10000
chr10	53315000	chr10	53355000	3	0.9644145	1	1	1	6.75612	Cep85l	40000	10000
chr10	53325000	chr10	53355000	7	0.8196606	1	1	1	9.305653	Cep85l	30000	10000
chr10	53335000	chr10	53355000	8	0.9828823	1	1	1	15.087295	Cep85l	20000	10000
chr10	53345000	chr10	53355000	39	0.7834142	1	1	1	43.744166	Cep85l	10000	10000
chr10	53355000	chr10	53355000	73	0.7034156	1	1	1	77.315	Cep85l	0	10000
chr10	53345000	chr10	53365000	17	0.3442837	1	1	1	15.087295	Cep85l	20000	10000
chr10	53355000	chr10	53365000	60	0.01127079	1	1	1	43.744166	Cep85l	10000	10000
chr10	46915000	chr10	53375000	2	6.160729e-05	0.2289453	1	1	0.011141	Cep85l	6460000	10000
chr10	49935000	chr10	53375000	1	0.02783122	1	1	1	0.028226	Cep85l	3440000	10000
chr10	50515000	chr10	53375000	1	0.03769133	1	1	1	0.03842	Cep85l	2860000	10000
chr10	50555000	chr10	53375000	1	0.03854683	1	1	1	0.039309	Cep85l	2820000	10000
chr10	52015000	chr10	53375000	1	0.1234767	1	1	1	0.131792	Cep85l	1360000	10000
chr10	52055000	chr10	53375000	1	0.1289621	1	1	1	0.13807	Cep85l	1320000	10000
chr10	52165000	chr10	53375000	1	0.1462614	1	1	1	0.15813	Cep85l	1210000	10000
chr10	52205000	chr10	53375000	2	0.0124327	1	1	1	0.166629	Cep85l	1170000	10000
chr10	52225000	chr10	53375000	1	0.1573072	1	1	1	0.171153	Cep85l	1150000	10000
chr10	52375000	chr10	53375000	1	0.1907399	1	1	1	0.211635	Cep85l	1000000	10000
chr10	52385000	chr10	53375000	1	0.1932783	1	1	1	0.214777	Cep85l	990000	10000
chr10	52395000	chr10	53375000	1	0.1958547	1	1	1	0.217975	Cep85l	980000	10000
chr10	52405000	chr10	53375000	1	0.1984688	1	1	1	0.221231	Cep85l	970000	10000
chr10	52505000	chr10	53375000	1	0.2271372	1	1	1	0.257654	Cep85l	870000	10000
chr10	52625000	chr10	53375000	1	0.2720069	1	1	1	0.317464	Cep85l	750000	10000
chr10	52655000	chr10	53375000	1	0.2844537	1	1	1	0.334709	Cep85l	720000	10000
chr10	52665000	chr10	53375000	1	0.2895392	1	1	1	0.341842	Cep85l	710000	10000
chr10	52705000	chr10	53375000	1	0.3087502	1	1	1	0.369254	Cep85l	670000	10000
chr10	52715000	chr10	53375000	2	0.05520219	1	1	1	0.375872	Cep85l	660000	10000
chr10	52745000	chr10	53375000	2	0.0614039	1	1	1	0.399448	Cep85l	630000	10000
chr10	52765000	chr10	53375000	3	0.008872714	1	1	1	0.417063	Cep85l	610000	10000
chr10	52815000	chr10	53375000	1	0.3721473	1	1	1	0.46545	Cep85l	560000	10000
chr10	52855000	chr10	53375000	1	0.3998791	1	1	1	0.510624	Cep85l	520000	10000
chr10	52865000	chr10	53375000	1	0.4067077	1	1	1	0.522068	Cep85l	510000	10000
chr10	52885000	chr10	53375000	2	0.1053546	1	1	1	0.548823	Cep85l	490000	10000
chr10	52895000	chr10	53375000	1	0.4313626	1	1	1	0.564512	Cep85l	480000	10000
chr10	52925000	chr10	53375000	1	0.4573705	1	1	1	0.611328	Cep85l	450000	10000
chr10	52945000	chr10	53375000	1	0.4740567	1	1	1	0.642562	Cep85l	430000	10000
chr10	52965000	chr10	53375000	1	0.4928357	1	1	1	0.67892	Cep85l	410000	10000
chr10	52985000	chr10	53375000	1	0.5139052	1	1	1	0.721352	Cep85l	390000	10000
chr10	53005000	chr10	53375000	2	0.1804041	1	1	1	0.769824	Cep85l	370000	10000
chr10	53015000	chr10	53375000	1	0.5479898	1	1	1	0.794051	Cep85l	360000	10000
chr10	53035000	chr10	53375000	1	0.5690094	1	1	1	0.841669	Cep85l	340000	10000
chr10	53085000	chr10	53375000	1	0.631863	1	1	1	0.9993	Cep85l	290000	10000
chr10	53105000	chr10	53375000	1	0.6592512	1	1	1	1.07661	Cep85l	270000	10000
chr10	53115000	chr10	53375000	3	0.1034244	1	1	1	1.118926	Cep85l	260000	10000
chr10	53165000	chr10	53375000	1	0.748836	1	1	1	1.381649	Cep85l	210000	10000
chr10	53175000	chr10	53375000	1	0.7644144	1	1	1	1.445681	Cep85l	200000	10000
chr10	53215000	chr10	53375000	2	0.5338118	1	1	1	1.788764	Cep85l	160000	10000
chr10	53225000	chr10	53375000	3	0.2943479	1	1	1	1.892843	Cep85l	150000	10000
chr10	53255000	chr10	53375000	2	0.6734196	1	1	1	2.318632	Cep85l	120000	10000
chr10	53265000	chr10	53375000	2	0.7141316	1	1	1	2.506979	Cep85l	110000	10000
chr10	53275000	chr10	53375000	1	0.9351444	1	1	1	2.735592	Cep85l	100000	10000
chr10	53295000	chr10	53375000	1	0.9654575	1	1	1	3.365564	Cep85l	80000	10000
chr10	53305000	chr10	53375000	1	0.9781499	1	1	1	3.823551	Cep85l	70000	10000
chr10	53325000	chr10	53375000	7	0.2914995	1	1	1	5.355983	Cep85l	50000	10000
chr10	53335000	chr10	53375000	8	0.3649996	1	1	1	6.75612	Cep85l	40000	10000
chr10	53345000	chr10	53375000	12	0.2276117	1	1	1	9.305653	Cep85l	30000	10000
chr10	53355000	chr10	53375000	24	0.02065106	1	1	1	15.087295	Cep85l	20000	10000
chr10	53365000	chr10	53375000	58	0.02236896	1	1	1	43.744166	Cep85l	10000	10000
chr10	53375000	chr10	53375000	73	0.7034156	1	1	1	77.315	Cep85l	0	10000
chr10	46755000	chr10	53385000	2	5.825042e-05	0.2176428	1	1	0.010833	Cep85l	6630000	10000
chr10	49205000	chr10	53385000	1	0.0200997	1	1	1	0.020304	Cep85l	4180000	10000
chr10	49905000	chr10	53385000	1	0.02730078	1	1	1	0.02768	Cep85l	3480000	10000
chr10	50945000	chr10	53385000	1	0.04844055	1	1	1	0.049653	Cep85l	2440000	10000
chr10	50985000	chr10	53385000	1	0.04975963	1	1	1	0.05104	Cep85l	2400000	10000
chr10	51035000	chr10	53385000	1	0.05150941	1	1	1	0.052883	Cep85l	2350000	10000
chr10	52235000	chr10	53385000	1	0.1573072	1	1	1	0.171153	Cep85l	1150000	10000
chr10	52325000	chr10	53385000	1	0.1763241	1	1	1	0.193978	Cep85l	1060000	10000
chr10	52335000	chr10	53385000	1	0.1786286	1	1	1	0.19678	Cep85l	1050000	10000
chr10	52405000	chr10	53385000	1	0.1958547	1	1	1	0.217975	Cep85l	980000	10000
chr10	52435000	chr10	53385000	2	0.02234416	1	1	1	0.227916	Cep85l	950000	10000
chr10	52445000	chr10	53385000	3	0.001736661	1	1	1	0.231345	Cep85l	940000	10000
chr10	52515000	chr10	53385000	1	0.2271372	1	1	1	0.257654	Cep85l	870000	10000
chr10	52545000	chr10	53385000	1	0.2372471	1	1	1	0.270821	Cep85l	840000	10000
chr10	52565000	chr10	53385000	1	0.2445724	1	1	1	0.280471	Cep85l	820000	10000
chr10	52605000	chr10	53385000	1	0.2606013	1	1	1	0.301918	Cep85l	780000	10000
chr10	52635000	chr10	53385000	1	0.2720069	1	1	1	0.317464	Cep85l	750000	10000
chr10	52655000	chr10	53385000	1	0.2798374	1	1	1	0.328278	Cep85l	730000	10000
chr10	52675000	chr10	53385000	1	0.2895392	1	1	1	0.341842	Cep85l	710000	10000
chr10	52695000	chr10	53385000	2	0.05024413	1	1	1	0.356341	Cep85l	690000	10000
chr10	52715000	chr10	53385000	1	0.3087502	1	1	1	0.369254	Cep85l	670000	10000
chr10	52725000	chr10	53385000	3	0.006694441	1	1	1	0.375872	Cep85l	660000	10000
chr10	52735000	chr10	53385000	2	0.05709319	1	1	1	0.383155	Cep85l	650000	10000
chr10	52765000	chr10	53385000	1	0.3351299	1	1	1	0.408164	Cep85l	620000	10000
chr10	52795000	chr10	53385000	2	0.07115391	1	1	1	0.434924	Cep85l	590000	10000
chr10	52825000	chr10	53385000	2	0.07991346	1	1	1	0.46545	Cep85l	560000	10000
chr10	52845000	chr10	53385000	2	0.08681897	1	1	1	0.488774	Cep85l	540000	10000
chr10	52855000	chr10	53385000	1	0.3933259	1	1	1	0.499764	Cep85l	530000	10000
chr10	52885000	chr10	53385000	2	0.1009088	1	1	1	0.534716	Cep85l	500000	10000
chr10	52935000	chr10	53385000	1	0.4573705	1	1	1	0.611328	Cep85l	450000	10000
chr10	52955000	chr10	53385000	3	0.02752834	1	1	1	0.642562	Cep85l	430000	10000
chr10	53035000	chr10	53385000	1	0.5585128	1	1	1	0.817606	Cep85l	350000	10000
chr10	53065000	chr10	53385000	1	0.5918916	1	1	1	0.896222	Cep85l	320000	10000
chr10	53085000	chr10	53385000	1	0.6181691	1	1	1	0.962777	Cep85l	300000	10000
chr10	53095000	chr10	53385000	1	0.631863	1	1	1	0.9993	Cep85l	290000	10000
chr10	53115000	chr10	53385000	2	0.2923977	1	1	1	1.07661	Cep85l	270000	10000
chr10	53145000	chr10	53385000	1	0.703698	1	1	1	1.216376	Cep85l	240000	10000
chr10	53165000	chr10	53385000	1	0.7332517	1	1	1	1.32145	Cep85l	220000	10000
chr10	53175000	chr10	53385000	2	0.4018155	1	1	1	1.381649	Cep85l	210000	10000
chr10	53195000	chr10	53385000	1	0.7821813	1	1	1	1.524092	Cep85l	190000	10000
chr10	53225000	chr10	53385000	2	0.5338118	1	1	1	1.788764	Cep85l	160000	10000
chr10	53275000	chr10	53385000	1	0.9184859	1	1	1	2.506979	Cep85l	110000	10000
chr10	53295000	chr10	53385000	3	0.5788922	1	1	1	3.009309	Cep85l	90000	10000
chr10	53305000	chr10	53385000	3	0.6535705	1	1	1	3.365564	Cep85l	80000	10000
chr10	53315000	chr10	53385000	4	0.5313214	1	1	1	3.823551	Cep85l	70000	10000
chr10	53325000	chr10	53385000	3	0.8201671	1	1	1	4.44523	Cep85l	60000	10000
chr10	53335000	chr10	53385000	2	0.9700009	1	1	1	5.355983	Cep85l	50000	10000
chr10	53345000	chr10	53385000	5	0.8035757	1	1	1	6.75612	Cep85l	40000	10000
chr10	53355000	chr10	53385000	12	0.2276117	1	1	1	9.305653	Cep85l	30000	10000
chr10	53365000	chr10	53385000	20	0.1297042	1	1	1	15.087295	Cep85l	20000	10000
chr10	53375000	chr10	53385000	30	0.9881854	1	1	1	43.744166	Cep85l	10000	10000
chr10	53385000	chr10	53385000	83	0.2735727	1	1	1	77.315	Cep85l	0	10000
chr10	53345000	chr10	53395000	6	0.4462488	1	1	1	5.355983	Cep85l	50000	10000
chr10	53355000	chr10	53395000	7	0.5133557	1	1	1	6.75612	Cep85l	40000	10000
chr10	53375000	chr10	53395000	17	0.3442837	1	1	1	15.087295	Cep85l	20000	10000
chr10	53385000	chr10	53395000	51	0.1535395	1	1	1	43.744166	Cep85l	10000	10000
chr10	53345000	chr10	53405000	1	0.9882656	1	1	1	4.44523	Cep85l	60000	10000
chr10	53355000	chr10	53405000	7	0.2914995	1	1	1	5.355983	Cep85l	50000	10000
chr10	53375000	chr10	53405000	16	0.0286035	1	1	1	9.305653	Cep85l	30000	10000
chr10	53385000	chr10	53405000	24	0.02065106	1	1	1	15.087295	Cep85l	20000	10000
chr10	53345000	chr10	53415000	3	0.734886	1	1	1	3.823551	Cep85l	70000	10000
chr10	53355000	chr10	53415000	11	0.006116568	1	1	1	4.44523	Cep85l	60000	10000
chr10	53375000	chr10	53415000	10	0.1456588	1	1	1	6.75612	Cep85l	40000	10000
chr10	53385000	chr10	53415000	10	0.4527949	1	1	1	9.305653	Cep85l	30000	10000
chr10	53345000	chr10	53425000	4	0.4340998	1	1	1	3.365564	Cep85l	80000	10000
chr10	53355000	chr10	53425000	2	0.8946051	1	1	1	3.823551	Cep85l	70000	10000
chr10	53375000	chr10	53425000	14	0.001323991	1	1	1	5.355983	Cep85l	50000	10000
chr10	53385000	chr10	53425000	11	0.08211625	1	1	1	6.75612	Cep85l	40000	10000
chr10	53345000	chr10	53435000	2	0.8022378	1	1	1	3.009309	Cep85l	90000	10000
chr10	53355000	chr10	53435000	5	0.2494392	1	1	1	3.365564	Cep85l	80000	10000
chr10	53375000	chr10	53435000	10	0.01585839	1	1	1	4.44523	Cep85l	60000	10000
chr10	53385000	chr10	53435000	11	0.02138014	1	1	1	5.355983	Cep85l	50000	10000
chr10	53345000	chr10	53445000	3	0.5150536	1	1	1	2.735592	Cep85l	100000	10000
chr10	53355000	chr10	53445000	9	0.003878993	1	1	1	3.009309	Cep85l	90000	10000
chr10	53375000	chr10	53445000	4	0.5313214	1	1	1	3.823551	Cep85l	70000	10000
chr10	53385000	chr10	53445000	9	0.03777363	1	1	1	4.44523	Cep85l	60000	10000
chr10	53345000	chr10	53455000	2	0.7141316	1	1	1	2.506979	Cep85l	110000	10000
chr10	53355000	chr10	53455000	9	0.002087128	1	1	1	2.735592	Cep85l	100000	10000
chr10	53375000	chr10	53455000	9	0.00779548	1	1	1	3.365564	Cep85l	80000	10000
chr10	53385000	chr10	53455000	8	0.04131529	1	1	1	3.823551	Cep85l	70000	10000
chr10	53345000	chr10	53465000	5	0.08594379	1	1	1	2.318632	Cep85l	120000	10000
chr10	53355000	chr10	53465000	4	0.2439167	1	1	1	2.506979	Cep85l	110000	10000
chr10	53375000	chr10	53465000	10	0.001127861	1	1	1	3.009309	Cep85l	90000	10000
chr10	53385000	chr10	53465000	3	0.6535705	1	1	1	3.365564	Cep85l	80000	10000
chr10	53345000	chr10	53475000	5	0.06796073	1	1	1	2.157315	Cep85l	130000	10000
chr10	53355000	chr10	53475000	6	0.0309886	1	1	1	2.318632	Cep85l	120000	10000
chr10	53375000	chr10	53475000	8	0.007131851	1	1	1	2.735592	Cep85l	100000	10000
chr10	53385000	chr10	53475000	8	0.01210686	1	1	1	3.009309	Cep85l	90000	10000
chr10	53345000	chr10	53485000	6	0.01711192	1	1	1	2.015023	Cep85l	140000	10000
chr10	53355000	chr10	53485000	4	0.1723205	1	1	1	2.157315	Cep85l	130000	10000
chr10	53375000	chr10	53485000	7	0.0143825	1	1	1	2.506979	Cep85l	110000	10000
chr10	53385000	chr10	53485000	8	0.007131851	1	1	1	2.735592	Cep85l	100000	10000
chr10	53345000	chr10	53495000	8	0.000774654	1	1	1	1.892843	Cep85l	150000	10000
chr10	53355000	chr10	53495000	5	0.05401866	1	1	1	2.015023	Cep85l	140000	10000
chr10	53375000	chr10	53495000	5	0.08594379	1	1	1	2.318632	Cep85l	120000	10000
chr10	53385000	chr10	53495000	10	0.000283429	0.8609985	1	1	2.506979	Cep85l	110000	10000
chr10	53345000	chr10	53505000	18	1.01269e-12	3.351287e-08	1	1	1.788764	Cep85l	160000	10000
chr10	53355000	chr10	53505000	18	2.540889e-12	7.841859e-08	1	1	1.892843	Cep85l	150000	10000
chr10	53375000	chr10	53505000	14	7.314301e-08	0.000888001	1	1	2.157315	Cep85l	130000	10000
chr10	53385000	chr10	53505000	5	0.08594379	1	1	1	2.318632	Cep85l	120000	10000
chr10	53345000	chr10	53515000	15	4.169898e-10	9.061325e-06	1	1	1.691203	Cep85l	170000	10000
chr10	53355000	chr10	53515000	18	1.01269e-12	3.351287e-08	1	1	1.788764	Cep85l	160000	10000
chr10	53375000	chr10	53515000	13	2.254005e-07	0.002519391	1	1	2.015023	Cep85l	140000	10000
chr10	53385000	chr10	53515000	9	0.00040867	1	1	1	2.157315	Cep85l	130000	10000
chr10	53345000	chr10	53525000	24	3.152561e-20	2.082678e-15	1	1	1.609659	Cep85l	180000	10000
chr10	53355000	chr10	53525000	16	4.37776e-11	1.067636e-06	1	1	1.691203	Cep85l	170000	10000
chr10	53375000	chr10	53525000	12	7.770846e-07	0.007837283	1	1	1.892843	Cep85l	150000	10000
chr10	53385000	chr10	53525000	8	0.001149334	1	1	1	2.015023	Cep85l	140000	10000
chr10	53345000	chr10	53535000	18	7.279598e-14	2.634942e-09	1	1	1.524092	Cep85l	190000	10000
chr10	53355000	chr10	53535000	11	1.085515e-06	0.01070761	1	1	1.609659	Cep85l	180000	10000
chr10	53375000	chr10	53535000	6	0.0100885	1	1	1	1.788764	Cep85l	160000	10000
chr10	53385000	chr10	53535000	5	0.04350244	1	1	1	1.892843	Cep85l	150000	10000
chr10	53345000	chr10	53545000	11	3.863128e-07	0.004075473	1	1	1.445681	Cep85l	200000	10000
chr10	53355000	chr10	53545000	6	0.004805829	1	1	1	1.524092	Cep85l	190000	10000
chr10	53375000	chr10	53545000	4	0.09187794	1	1	1	1.691203	Cep85l	170000	10000
chr10	53385000	chr10	53545000	5	0.03559989	1	1	1	1.788764	Cep85l	160000	10000
chr10	53345000	chr10	53555000	7	0.000576398	1	1	1	1.381649	Cep85l	210000	10000
chr10	53355000	chr10	53555000	2	0.4238328	1	1	1	1.445681	Cep85l	200000	10000
chr10	53375000	chr10	53555000	2	0.4781835	1	1	1	1.609659	Cep85l	180000	10000
chr10	53385000	chr10	53555000	3	0.2404564	1	1	1	1.691203	Cep85l	170000	10000
chr10	53345000	chr10	53565000	4	0.04526598	1	1	1	1.32145	Cep85l	220000	10000
chr10	53355000	chr10	53565000	5	0.01354124	1	1	1	1.381649	Cep85l	210000	10000
chr10	53375000	chr10	53565000	3	0.1972247	1	1	1	1.524092	Cep85l	190000	10000
chr10	53385000	chr10	53565000	6	0.006212444	1	1	1	1.609659	Cep85l	180000	10000
chr10	53345000	chr10	53575000	4	0.04005609	1	1	1	1.268911	Cep85l	230000	10000
chr10	53355000	chr10	53575000	12	1.756071e-08	0.000258067	1	1	1.32145	Cep85l	220000	10000
chr10	53375000	chr10	53575000	1	0.7644144	1	1	1	1.445681	Cep85l	200000	10000
chr10	53385000	chr10	53575000	6	0.004805829	1	1	1	1.524092	Cep85l	190000	10000
chr10	53345000	chr10	53585000	5	0.008180136	1	1	1	1.216376	Cep85l	240000	10000
chr10	53355000	chr10	53585000	8	5.44188e-05	0.2054583	1	1	1.268911	Cep85l	230000	10000
chr10	53375000	chr10	53585000	3	0.1620852	1	1	1	1.381649	Cep85l	210000	10000
chr10	53385000	chr10	53585000	3	0.1776466	1	1	1	1.445681	Cep85l	200000	10000
chr10	53345000	chr10	53595000	4	0.03084198	1	1	1	1.165358	Cep85l	250000	10000
chr10	53355000	chr10	53595000	3	0.1240834	1	1	1	1.216376	Cep85l	240000	10000
chr10	53375000	chr10	53595000	1	0.7332517	1	1	1	1.32145	Cep85l	220000	10000
chr10	53385000	chr10	53595000	2	0.4018155	1	1	1	1.381649	Cep85l	210000	10000
chr10	53345000	chr10	53605000	1	0.6733695	1	1	1	1.118926	Cep85l	260000	10000
chr10	53355000	chr10	53605000	4	0.03084198	1	1	1	1.165358	Cep85l	250000	10000
chr10	53375000	chr10	53605000	4	0.04005609	1	1	1	1.268911	Cep85l	230000	10000
chr10	53385000	chr10	53605000	4	0.04526598	1	1	1	1.32145	Cep85l	220000	10000
chr10	53345000	chr10	53615000	5	0.004974806	1	1	1	1.07661	Cep85l	270000	10000
chr10	53355000	chr10	53615000	7	0.000164997	0.5361559	1	1	1.118926	Cep85l	260000	10000
chr10	53375000	chr10	53615000	2	0.3432833	1	1	1	1.216376	Cep85l	240000	10000
chr10	53355000	chr10	53625000	1	0.6592512	1	1	1	1.07661	Cep85l	270000	10000
chr10	53375000	chr10	53625000	2	0.3248177	1	1	1	1.165358	Cep85l	250000	10000
chr10	53385000	chr10	53625000	2	0.3432833	1	1	1	1.216376	Cep85l	240000	10000
chr10	53345000	chr10	53635000	1	0.631863	1	1	1	0.9993	Cep85l	290000	10000
chr10	53375000	chr10	53635000	1	0.6733695	1	1	1	1.118926	Cep85l	260000	10000
chr10	53355000	chr10	53645000	1	0.631863	1	1	1	0.9993	Cep85l	290000	10000
chr10	53385000	chr10	53645000	2	0.3078943	1	1	1	1.118926	Cep85l	260000	10000
chr10	53355000	chr10	53655000	4	0.01679032	1	1	1	0.962777	Cep85l	300000	10000
chr10	53355000	chr10	53665000	4	0.01489776	1	1	1	0.928197	Cep85l	310000	10000
chr10	53375000	chr10	53665000	1	0.631863	1	1	1	0.9993	Cep85l	290000	10000
chr10	53385000	chr10	53665000	1	0.6455342	1	1	1	1.037143	Cep85l	280000	10000
chr10	53345000	chr10	53695000	1	0.5585128	1	1	1	0.817606	Cep85l	350000	10000
chr10	53345000	chr10	53705000	1	0.5479898	1	1	1	0.794051	Cep85l	360000	10000
chr10	53345000	chr10	53715000	1	0.5369054	1	1	1	0.769824	Cep85l	370000	10000
chr10	53345000	chr10	53725000	1	0.5253116	1	1	1	0.745097	Cep85l	380000	10000
chr10	53355000	chr10	53725000	1	0.5369054	1	1	1	0.769824	Cep85l	370000	10000
chr10	53375000	chr10	53725000	1	0.5585128	1	1	1	0.817606	Cep85l	350000	10000
chr10	53385000	chr10	53735000	1	0.5585128	1	1	1	0.817606	Cep85l	350000	10000
chr10	53345000	chr10	53745000	1	0.5030766	1	1	1	0.699319	Cep85l	400000	10000
chr10	53385000	chr10	53755000	2	0.1804041	1	1	1	0.769824	Cep85l	370000	10000
chr10	53355000	chr10	53775000	2	0.1420402	1	1	1	0.660039	Cep85l	420000	10000
chr10	53385000	chr10	53775000	1	0.5139052	1	1	1	0.721352	Cep85l	390000	10000
chr10	53355000	chr10	53785000	1	0.4740567	1	1	1	0.642562	Cep85l	430000	10000
chr10	53385000	chr10	53785000	2	0.1555684	1	1	1	0.699319	Cep85l	400000	10000
chr10	53345000	chr10	53795000	2	0.1256456	1	1	1	0.611328	Cep85l	450000	10000
chr10	53375000	chr10	53795000	2	0.1420402	1	1	1	0.660039	Cep85l	420000	10000
chr10	53385000	chr10	53795000	1	0.4928357	1	1	1	0.67892	Cep85l	410000	10000
chr10	53345000	chr10	53805000	1	0.4493481	1	1	1	0.596653	Cep85l	460000	10000
chr10	53375000	chr10	53815000	2	0.1306595	1	1	1	0.626372	Cep85l	440000	10000
chr10	53375000	chr10	53825000	1	0.4573705	1	1	1	0.611328	Cep85l	450000	10000
chr10	53345000	chr10	53865000	1	0.3998791	1	1	1	0.510624	Cep85l	520000	10000
chr10	53385000	chr10	53895000	1	0.4067077	1	1	1	0.522068	Cep85l	510000	10000
chr10	53345000	chr10	53935000	1	0.3526864	1	1	1	0.434924	Cep85l	590000	10000
chr10	53375000	chr10	53935000	2	0.07991346	1	1	1	0.46545	Cep85l	560000	10000
chr10	53355000	chr10	53995000	1	0.323662	1	1	1	0.391062	Cep85l	640000	10000
chr10	53385000	chr10	53995000	1	0.3410205	1	1	1	0.417063	Cep85l	610000	10000
chr10	53375000	chr10	54065000	1	0.299766	1	1	1	0.356341	Cep85l	690000	10000
chr10	53385000	chr10	54105000	1	0.2844537	1	1	1	0.334709	Cep85l	720000	10000
chr10	53345000	chr10	54145000	2	0.03494171	1	1	1	0.290929	Cep85l	800000	10000
chr10	53375000	chr10	54145000	2	0.03857428	1	1	1	0.307308	Cep85l	770000	10000
chr10	53345000	chr10	54165000	1	0.2445724	1	1	1	0.280471	Cep85l	820000	10000
chr10	53385000	chr10	54175000	1	0.25652	1	1	1	0.296413	Cep85l	790000	10000
chr10	53355000	chr10	54205000	1	0.2337676	1	1	1	0.26627	Cep85l	850000	10000
chr10	53345000	chr10	54275000	2	0.02361403	1	1	1	0.234833	Cep85l	930000	10000
chr10	53385000	chr10	54285000	1	0.217895	1	1	1	0.245766	Cep85l	900000	10000
chr10	53355000	chr10	54325000	1	0.1984688	1	1	1	0.221231	Cep85l	970000	10000
chr10	53375000	chr10	54415000	1	0.1809725	1	1	1	0.199638	Cep85l	1040000	10000
chr10	53345000	chr10	54465000	1	0.1633088	1	1	1	0.1783	Cep85l	1120000	10000
chr10	53385000	chr10	54485000	1	0.1674949	1	1	1	0.183316	Cep85l	1100000	10000
chr10	53385000	chr10	54585000	1	0.1480171	1	1	1	0.160189	Cep85l	1200000	10000
chr10	53345000	chr10	54675000	1	0.1275548	1	1	1	0.136455	Cep85l	1330000	10000
chr10	53385000	chr10	54765000	1	0.1208704	1	1	1	0.128823	Cep85l	1380000	10000
chr10	53345000	chr10	54895000	1	0.1016999	1	1	1	0.107251	Cep85l	1550000	10000
chr10	53355000	chr10	55395000	1	0.06539687	1	1	1	0.067633	Cep85l	2040000	10000
chr10	53345000	chr10	55455000	1	0.06174717	1	1	1	0.063736	Cep85l	2110000	10000
chr10	53385000	chr10	55505000	1	0.06125226	1	1	1	0.063208	Cep85l	2120000	10000
chr10	53345000	chr10	55535000	1	0.05796454	1	1	1	0.059712	Cep85l	2190000	10000
chr10	53385000	chr10	55565000	1	0.05841575	1	1	1	0.060191	Cep85l	2180000	10000
chr10	53355000	chr10	55635000	2	0.001494093	1	1	1	0.055686	Cep85l	2280000	10000
chr10	53375000	chr10	55685000	1	0.05299573	1	1	1	0.054452	Cep85l	2310000	10000
chr10	53345000	chr10	55735000	1	0.05010036	1	1	1	0.051399	Cep85l	2390000	10000
chr10	53355000	chr10	55745000	1	0.05010036	1	1	1	0.051399	Cep85l	2390000	10000
chr10	53345000	chr10	55805000	1	0.04780629	1	1	1	0.048987	Cep85l	2460000	10000
chr10	53355000	chr10	55825000	1	0.04749523	1	1	1	0.04866	Cep85l	2470000	10000
chr10	53355000	chr10	55895000	2	0.001047648	1	1	1	0.046488	Cep85l	2540000	10000
chr10	53355000	chr10	55905000	1	0.04514217	1	1	1	0.046193	Cep85l	2550000	10000
chr10	53385000	chr10	56005000	1	0.04325956	1	1	1	0.044223	Cep85l	2620000	10000
chr10	7595000	chr10	57325000	1	0.003673586	1	1	1	0.00368	Lrp11	49730000	10000
chr10	7585000	chr10	58435000	1	0.003628366	1	1	1	0.003635	Lrp11	50850000	10000
chr10	7595000	chr10	58565000	1	0.003623601	1	1	1	0.00363	Lrp11	50970000	10000
chr10	7595000	chr10	60555000	1	0.003546751	1	1	1	0.003553	Lrp11	52960000	10000
chr10	7595000	chr10	64385000	1	0.003409893	1	1	1	0.003416	Lrp11	56790000	10000
chr10	7585000	chr10	64395000	1	0.003409215	1	1	1	0.003415	Lrp11	56810000	10000
chr10	7595000	chr10	64535000	1	0.003404815	1	1	1	0.003411	Lrp11	56940000	10000
chr10	7595000	chr10	64595000	1	0.003402789	1	1	1	0.003409	Lrp11	57000000	10000
chr10	53345000	chr10	56095000	1	0.04010668	1	1	1	0.040933	Cep85l	2750000	10000
chr10	53385000	chr10	56105000	1	0.04080124	1	1	1	0.041657	Cep85l	2720000	10000
chr10	53345000	chr10	56115000	1	0.03965271	1	1	1	0.04046	Cep85l	2770000	10000
chr10	53375000	chr10	56145000	2	0.000796771	1	1	1	0.04046	Cep85l	2770000	10000
chr10	53355000	chr10	56265000	1	0.03665749	1	1	1	0.037346	Cep85l	2910000	10000
chr10	53375000	chr10	56275000	2	0.000687877	1	1	1	0.037558	Cep85l	2900000	10000
chr10	53355000	chr10	56545000	1	0.03154534	1	1	1	0.032054	Cep85l	3190000	10000
chr10	53375000	chr10	56625000	1	0.03058698	1	1	1	0.031065	Cep85l	3250000	10000
chr10	53345000	chr10	56755000	2	0.000402552	1	1	1	0.028646	Cep85l	3410000	10000
chr10	53355000	chr10	56755000	1	0.02837816	1	1	1	0.028789	Cep85l	3400000	10000
chr10	53375000	chr10	57055000	1	0.02487419	1	1	1	0.025189	Cep85l	3680000	10000
chr10	53355000	chr10	57075000	1	0.02442954	1	1	1	0.024733	Cep85l	3720000	10000
chr10	53345000	chr10	57245000	1	0.0225709	1	1	1	0.02283	Cep85l	3900000	10000
chr10	53345000	chr10	57455000	1	0.02067245	1	1	1	0.020889	Cep85l	4110000	10000
chr10	53355000	chr10	57485000	1	0.02050586	1	1	1	0.020719	Cep85l	4130000	10000
chr10	53345000	chr10	57775000	2	0.000168067	0.5452036	1	1	0.018447	Cep85l	4430000	10000
chr10	53385000	chr10	58575000	1	0.01445926	1	1	1	0.014565	Cep85l	5190000	10000
chr10	53345000	chr10	59025000	1	0.01288977	1	1	1	0.012974	Cep85l	5680000	10000
chr10	53375000	chr10	61525000	1	0.009020482	1	1	1	0.009061	Cep85l	8150000	10000
chr10	7595000	chr10	65995000	1	0.003356443	1	1	1	0.003362	Lrp11	58400000	10000
chr10	7595000	chr10	73595000	2	4.913228e-06	0.03643875	1	1	0.003138	Lrp11	66000000	10000
chr10	7585000	chr10	74425000	1	0.003111038	1	1	1	0.003116	Lrp11	66840000	10000
chr10	53355000	chr10	67405000	1	0.006421018	1	1	1	0.006442	Cep85l	14050000	10000
chr10	53375000	chr10	68305000	1	0.006232577	1	1	1	0.006252	Cep85l	14930000	10000
chr10	53375000	chr10	68605000	1	0.006175965	1	1	1	0.006195	Cep85l	15230000	10000
chr10	53345000	chr10	70515000	1	0.005881185	1	1	1	0.005899	Cep85l	17170000	10000
chr10	7595000	chr10	76985000	1	0.003046968	1	1	1	0.003052	Lrp11	69390000	10000
chr10	7595000	chr10	77755000	1	0.00302842	1	1	1	0.003033	Lrp11	70160000	10000
chr10	7595000	chr10	77825000	1	0.003026751	1	1	1	0.003031	Lrp11	70230000	10000
chr10	7585000	chr10	78915000	1	0.003000904	1	1	1	0.003005	Lrp11	71330000	10000
chr10	7595000	chr10	81305000	1	0.002947269	1	1	1	0.002952	Lrp11	73710000	10000
chr10	3395000	chr10	81345000	1	0.002858608	1	1	1	0.002863	Gipc3	77950000	10000	DFNB15/72/95
chr10	4015000	chr10	81345000	1	0.002871076	1	1	1	0.002875	Gipc3	77330000	10000	DFNB15/72/95
chr10	4225000	chr10	81345000	1	0.002875335	1	1	1	0.002879	Gipc3	77120000	10000	DFNB15/72/95
chr10	4325000	chr10	81345000	1	0.00287737	1	1	1	0.002882	Gipc3	77020000	10000	DFNB15/72/95
chr10	7585000	chr10	81515000	1	0.002942461	1	1	1	0.002947	Lrp11	73930000	10000
chr10	3185000	chr10	81625000	1	0.002848864	1	1	1	0.002853	Ankrd24	78440000	10000
chr10	3565000	chr10	81625000	1	0.002856412	1	1	1	0.00286	Ankrd24	78060000	10000
chr10	3795000	chr10	81625000	1	0.002861009	1	1	1	0.002865	Ankrd24	77830000	10000
chr10	3935000	chr10	81625000	1	0.002863817	1	1	1	0.002868	Ankrd24	77690000	10000
chr10	4065000	chr10	81625000	1	0.002866432	1	1	1	0.002871	Ankrd24	77560000	10000
chr10	7325000	chr10	81625000	1	0.002934429	1	1	1	0.002939	Ankrd24	74300000	10000
chr10	7635000	chr10	81625000	1	0.002941154	1	1	1	0.002945	Ankrd24	73990000	10000
chr10	8695000	chr10	81625000	1	0.002964515	1	1	1	0.002969	Ankrd24	72930000	10000
chr10	7595000	chr10	82245000	1	0.002926893	1	1	1	0.002931	Lrp11	74650000	10000
chr10	7585000	chr10	82345000	1	0.002924537	1	1	1	0.002929	Lrp11	74760000	10000
chr10	7595000	chr10	82655000	1	0.002918141	1	1	1	0.002922	Lrp11	75060000	10000
chr10	7585000	chr10	82725000	1	0.002916442	1	1	1	0.002921	Lrp11	75140000	10000
chr10	11165000	chr10	81625000	1	0.003021289	1	1	1	0.003026	Ankrd24	70460000	10000
chr10	13035000	chr10	81625000	1	0.003066622	1	1	1	0.003071	Ankrd24	68590000	10000
chr10	24835000	chr10	81345000	1	0.003419428	1	1	1	0.003425	Gipc3	56510000	10000	DFNB15/72/95
chr10	19955000	chr10	81625000	1	0.00325476	1	1	1	0.00326	Ankrd24	61670000	10000
chr10	20215000	chr10	81625000	1	0.003262523	1	1	1	0.003268	Ankrd24	61410000	10000
chr10	22265000	chr10	81625000	1	0.003325659	1	1	1	0.003331	Ankrd24	59360000	10000
chr10	22565000	chr10	81625000	1	0.003335193	1	1	1	0.003341	Ankrd24	59060000	10000
chr10	22695000	chr10	81625000	1	0.003339349	1	1	1	0.003345	Ankrd24	58930000	10000
chr10	23305000	chr10	81625000	2	5.647918e-06	0.03976253	1	1	0.003365	Ankrd24	58320000	10000
chr10	23425000	chr10	81625000	1	0.003362958	1	1	1	0.003369	Ankrd24	58200000	10000
chr10	25095000	chr10	81625000	1	0.003418744	1	1	1	0.003425	Ankrd24	56530000	10000
chr10	25525000	chr10	81625000	1	0.003433519	1	1	1	0.003439	Ankrd24	56100000	10000
chr10	26535000	chr10	81625000	1	0.003468904	1	1	1	0.003475	Ankrd24	55090000	10000
chr10	34445000	chr10	81625000	1	0.003781666	1	1	1	0.003789	Ankrd24	47180000	10000
chr10	40745000	chr10	81345000	1	0.004095918	1	1	1	0.004104	Gipc3	40600000	10000	DFNB15/72/95
chr10	40795000	chr10	81345000	1	0.004098514	1	1	1	0.004107	Gipc3	40550000	10000	DFNB15/72/95
chr10	40855000	chr10	81345000	2	8.423218e-06	0.0500182	1	1	0.00411	Gipc3	40490000	10000	DFNB15/72/95
chr10	41525000	chr10	81345000	1	0.004136777	1	1	1	0.004145	Gipc3	39820000	10000	DFNB15/72/95
chr10	42285000	chr10	81345000	1	0.004177361	1	1	1	0.004186	Gipc3	39060000	10000	DFNB15/72/95
chr10	42435000	chr10	81345000	1	0.004185463	1	1	1	0.004194	Gipc3	38910000	10000	DFNB15/72/95
chr10	42565000	chr10	81345000	1	0.004192508	1	1	1	0.004201	Gipc3	38780000	10000	DFNB15/72/95
chr10	43975000	chr10	81345000	1	0.004270397	1	1	1	0.00428	Gipc3	37370000	10000	DFNB15/72/95
chr10	37775000	chr10	81625000	1	0.003934077	1	1	1	0.003942	Ankrd24	43850000	10000
chr10	38825000	chr10	81625000	1	0.00398491	1	1	1	0.003993	Ankrd24	42800000	10000
chr10	41295000	chr10	81625000	1	0.004109972	1	1	1	0.004118	Ankrd24	40330000	10000
chr10	41385000	chr10	81625000	1	0.004114677	1	1	1	0.004123	Ankrd24	40240000	10000
chr10	41835000	chr10	81625000	2	8.574867e-06	0.05064026	1	1	0.004147	Ankrd24	39790000	10000
chr10	53375000	chr10	76385000	1	0.005273233	1	1	1	0.005287	Cep85l	23010000	10000
chr10	53375000	chr10	78185000	1	0.005116804	1	1	1	0.00513	Cep85l	24810000	10000
chr10	53355000	chr10	78815000	1	0.005063215	1	1	1	0.005076	Cep85l	25460000	10000
chr10	53385000	chr10	79375000	1	0.005020585	1	1	1	0.005033	Cep85l	25990000	10000
chr10	53385000	chr10	81545000	1	0.004855236	1	1	1	0.004867	Cep85l	28160000	10000
chr10	53355000	chr10	82005000	2	1.163385e-05	0.06143738	1	1	0.004831	Cep85l	28650000	10000
chr10	53375000	chr10	83425000	1	0.004721869	1	1	1	0.004733	Cep85l	30050000	10000
chr10	53355000	chr10	83795000	1	0.004695425	1	1	1	0.004706	Cep85l	30440000	10000
chr10	59595000	chr10	81345000	1	0.00539032	1	1	1	0.005405	Gipc3	21750000	10000	DFNB15/72/95
chr10	59985000	chr10	81345000	1	0.005427916	1	1	1	0.005443	Gipc3	21360000	10000	DFNB15/72/95
chr10	61345000	chr10	81345000	1	0.00556431	1	1	1	0.00558	Gipc3	20000000	10000	DFNB15/72/95
chr10	61375000	chr10	81345000	1	0.005567414	1	1	1	0.005583	Gipc3	19970000	10000	DFNB15/72/95
chr10	61535000	chr10	81345000	1	0.005584043	1	1	1	0.0056	Gipc3	19810000	10000	DFNB15/72/95
chr10	61585000	chr10	81345000	1	0.005589264	1	1	1	0.005605	Gipc3	19760000	10000	DFNB15/72/95
chr10	61815000	chr10	81345000	1	0.005613434	1	1	1	0.005629	Gipc3	19530000	10000	DFNB15/72/95
chr10	61955000	chr10	81345000	1	0.005628271	1	1	1	0.005644	Gipc3	19390000	10000	DFNB15/72/95
chr10	62265000	chr10	81345000	1	0.005661463	1	1	1	0.005678	Gipc3	19080000	10000	DFNB15/72/95
chr10	62415000	chr10	81345000	1	0.005677692	1	1	1	0.005694	Gipc3	18930000	10000	DFNB15/72/95
chr10	62495000	chr10	81345000	1	0.005686393	1	1	1	0.005703	Gipc3	18850000	10000	DFNB15/72/95
chr10	64865000	chr10	81345000	1	0.005974082	1	1	1	0.005992	Gipc3	16480000	10000	DFNB15/72/95
chr10	58245000	chr10	81625000	1	0.005240071	1	1	1	0.005254	Ankrd24	23380000	10000
chr10	59085000	chr10	81625000	1	0.005316144	1	1	1	0.00533	Ankrd24	22540000	10000
chr10	59155000	chr10	81625000	1	0.005322612	1	1	1	0.005337	Ankrd24	22470000	10000
chr10	59205000	chr10	81625000	1	0.005327244	1	1	1	0.005341	Ankrd24	22420000	10000
chr10	60215000	chr10	81625000	1	0.005423059	1	1	1	0.005438	Ankrd24	21410000	10000
chr10	61695000	chr10	81625000	1	0.00557156	1	1	1	0.005587	Ankrd24	19930000	10000
chr10	62575000	chr10	81625000	1	0.0056647	1	1	1	0.005681	Ankrd24	19050000	10000
chr10	63375000	chr10	81625000	1	0.005752732	1	1	1	0.005769	Ankrd24	18250000	10000
chr10	64455000	chr10	81625000	1	0.005881185	1	1	1	0.005899	Ankrd24	17170000	10000
chr10	65225000	chr10	81625000	1	0.005985587	1	1	1	0.006004	Ankrd24	16400000	10000
chr10	68805000	chr10	81345000	1	0.006838124	1	1	1	0.006862	Gipc3	12540000	10000	DFNB15/72/95
chr10	72515000	chr10	81345000	1	0.008559793	1	1	1	0.008597	Gipc3	8830000	10000	DFNB15/72/95
chr10	65735000	chr10	81625000	1	0.006063154	1	1	1	0.006082	Ankrd24	15890000	10000
chr10	67135000	chr10	81625000	1	0.006322389	1	1	1	0.006342	Ankrd24	14490000	10000
chr10	67265000	chr10	81625000	1	0.006350574	1	1	1	0.006371	Ankrd24	14360000	10000
chr10	67325000	chr10	81625000	1	0.006363848	1	1	1	0.006384	Ankrd24	14300000	10000
chr10	67805000	chr10	81625000	2	2.101707e-05	0.09209452	1	1	0.006497	Ankrd24	13820000	10000
chr10	68265000	chr10	81625000	1	0.006595456	1	1	1	0.006617	Ankrd24	13360000	10000
chr10	69415000	chr10	81625000	1	0.006947769	1	1	1	0.006972	Ankrd24	12210000	10000
chr10	71205000	chr10	81625000	1	0.007680642	1	1	1	0.00771	Ankrd24	10420000	10000
chr10	72545000	chr10	81625000	1	0.008405634	1	1	1	0.008441	Ankrd24	9080000	10000
chr10	73595000	chr10	81625000	2	4.165233e-05	0.1630674	1	1	0.009155	Ankrd24	8030000	10000
chr10	73935000	chr10	81625000	2	4.438596e-05	0.1721719	1	1	0.009452	Ankrd24	7690000	10000
chr10	77455000	chr10	81345000	1	0.02266837	1	1	1	0.022929	Gipc3	3890000	10000	DFNB15/72/95
chr10	77605000	chr10	81345000	1	0.02421178	1	1	1	0.02451	Gipc3	3740000	10000	DFNB15/72/95
chr10	77715000	chr10	81345000	1	0.02544795	1	1	1	0.025777	Gipc3	3630000	10000	DFNB15/72/95
chr10	77835000	chr10	81345000	1	0.02691341	1	1	1	0.027282	Gipc3	3510000	10000	DFNB15/72/95
chr10	78045000	chr10	81345000	1	0.02982189	1	1	1	0.030276	Gipc3	3300000	10000	DFNB15/72/95
chr10	78065000	chr10	81345000	1	0.03012435	1	1	1	0.030587	Gipc3	3280000	10000	DFNB15/72/95
chr10	78355000	chr10	81345000	1	0.03508282	1	1	1	0.035713	Gipc3	2990000	10000	DFNB15/72/95
chr10	78435000	chr10	81345000	1	0.03665749	1	1	1	0.037346	Gipc3	2910000	10000	DFNB15/72/95
chr10	78735000	chr10	81345000	1	0.0435195	1	1	1	0.044495	Gipc3	2610000	10000	DFNB15/72/95
chr10	79605000	chr10	81345000	1	0.08511188	1	1	1	0.088953	Gipc3	1740000	10000	DFNB15/72/95
chr10	79675000	chr10	81345000	1	0.09076771	1	1	1	0.095155	Gipc3	1670000	10000	DFNB15/72/95
chr10	79725000	chr10	81345000	3	0.000154382	0.5060882	1	1	0.09994	Gipc3	1620000	10000	DFNB15/72/95
chr10	79765000	chr10	81345000	1	0.09879513	1	1	1	0.104023	Gipc3	1580000	10000	DFNB15/72/95
chr10	79815000	chr10	81345000	1	0.1037079	1	1	1	0.109489	Gipc3	1530000	10000	DFNB15/72/95
chr10	79835000	chr10	81345000	2	0.005802713	1	1	1	0.111799	Gipc3	1510000	10000	DFNB15/72/95
chr10	80055000	chr10	81345000	1	0.1333381	1	1	1	0.143106	Gipc3	1290000	10000	DFNB15/72/95
chr10	80095000	chr10	81345000	1	0.139559	1	1	1	0.15031	Gipc3	1250000	10000	DFNB15/72/95
chr10	80115000	chr10	81345000	2	0.01072648	1	1	1	0.154139	Gipc3	1230000	10000	DFNB15/72/95
chr10	80125000	chr10	81345000	1	0.1445383	1	1	1	0.156114	Gipc3	1220000	10000	DFNB15/72/95
chr10	80305000	chr10	81345000	1	0.1809725	1	1	1	0.199638	Gipc3	1040000	10000	DFNB15/72/95
chr10	80315000	chr10	81345000	1	0.1833558	1	1	1	0.202552	Gipc3	1030000	10000	DFNB15/72/95
chr10	80335000	chr10	81345000	2	0.01894698	1	1	1	0.20855	Gipc3	1010000	10000	DFNB15/72/95
chr10	80365000	chr10	81345000	1	0.1958547	1	1	1	0.217975	Gipc3	980000	10000	DFNB15/72/95
chr10	80425000	chr10	81345000	2	0.02427858	1	1	1	0.238392	Gipc3	920000	10000	DFNB15/72/95
chr10	80475000	chr10	81345000	1	0.2271372	1	1	1	0.257654	Gipc3	870000	10000	DFNB15/72/95
chr10	80505000	chr10	81345000	1	0.2372471	1	1	1	0.270821	Gipc3	840000	10000	DFNB15/72/95
chr10	80605000	chr10	81345000	1	0.2757586	1	1	1	0.322631	Gipc3	740000	10000	DFNB15/72/95
chr10	80655000	chr10	81345000	1	0.299766	1	1	1	0.356341	Gipc3	690000	10000	DFNB15/72/95
chr10	80715000	chr10	81345000	1	0.3293096	1	1	1	0.399448	Gipc3	630000	10000	DFNB15/72/95
chr10	80825000	chr10	81345000	1	0.3998791	1	1	1	0.510624	Gipc3	520000	10000	DFNB15/72/95
chr10	80835000	chr10	81345000	3	0.01611631	1	1	1	0.522068	Gipc3	510000	10000	DFNB15/72/95
chr10	80875000	chr10	81345000	2	0.1156848	1	1	1	0.580998	Gipc3	470000	10000	DFNB15/72/95
chr10	80915000	chr10	81345000	1	0.4740567	1	1	1	0.642562	Gipc3	430000	10000	DFNB15/72/95
chr10	80935000	chr10	81345000	1	0.4928357	1	1	1	0.67892	Gipc3	410000	10000	DFNB15/72/95
chr10	80945000	chr10	81345000	2	0.1555684	1	1	1	0.699319	Gipc3	400000	10000	DFNB15/72/95
chr10	80955000	chr10	81345000	1	0.5139052	1	1	1	0.721352	Gipc3	390000	10000	DFNB15/72/95
chr10	80965000	chr10	81345000	1	0.5253116	1	1	1	0.745097	Gipc3	380000	10000	DFNB15/72/95
chr10	80985000	chr10	81345000	1	0.5479898	1	1	1	0.794051	Gipc3	360000	10000	DFNB15/72/95
chr10	81015000	chr10	81345000	1	0.5799894	1	1	1	0.867475	Gipc3	330000	10000	DFNB15/72/95
chr10	81035000	chr10	81345000	1	0.6047344	1	1	1	0.928197	Gipc3	310000	10000	DFNB15/72/95
chr10	81095000	chr10	81345000	1	0.6881891	1	1	1	1.165358	Gipc3	250000	10000	DFNB15/72/95
chr10	81105000	chr10	81345000	1	0.703698	1	1	1	1.216376	Gipc3	240000	10000	DFNB15/72/95
chr10	81125000	chr10	81345000	2	0.3807572	1	1	1	1.32145	Gipc3	220000	10000	DFNB15/72/95
chr10	81135000	chr10	81345000	2	0.4018155	1	1	1	1.381649	Gipc3	210000	10000	DFNB15/72/95
chr10	81145000	chr10	81345000	2	0.4238328	1	1	1	1.445681	Gipc3	200000	10000	DFNB15/72/95
chr10	81155000	chr10	81345000	2	0.4502055	1	1	1	1.524092	Gipc3	190000	10000	DFNB15/72/95
chr10	81165000	chr10	81345000	2	0.4781835	1	1	1	1.609659	Gipc3	180000	10000	DFNB15/72/95
chr10	81175000	chr10	81345000	2	0.5040175	1	1	1	1.691203	Gipc3	170000	10000	DFNB15/72/95
chr10	81195000	chr10	81345000	12	7.770846e-07	0.007837283	1	1	1.892843	Gipc3	150000	10000	DFNB15/72/95
chr10	81205000	chr10	81345000	9	0.000250651	0.775849	1	1	2.015023	Gipc3	140000	10000	DFNB15/72/95
chr10	81215000	chr10	81345000	4	0.1723205	1	1	1	2.157315	Gipc3	130000	10000	DFNB15/72/95
chr10	81225000	chr10	81345000	4	0.2044516	1	1	1	2.318632	Gipc3	120000	10000	DFNB15/72/95
chr10	81235000	chr10	81345000	4	0.2439167	1	1	1	2.506979	Gipc3	110000	10000	DFNB15/72/95
chr10	81245000	chr10	81345000	12	2.997737e-05	0.1236137	1	1	2.735592	Gipc3	100000	10000	DFNB15/72/95
chr10	81255000	chr10	81345000	7	0.03397997	1	1	1	3.009309	Gipc3	90000	10000	DFNB15/72/95
chr10	81265000	chr10	81345000	9	0.00779548	1	1	1	3.365564	Gipc3	80000	10000	DFNB15/72/95
chr10	81275000	chr10	81345000	10	0.006043039	1	1	1	3.823551	Gipc3	70000	10000	DFNB15/72/95
chr10	81285000	chr10	81345000	19	2.523061e-07	0.002792034	1	1	4.44523	Gipc3	60000	10000	DFNB15/72/95
chr10	81295000	chr10	81345000	17	4.600284e-05	0.1775239	1	1	5.355983	Gipc3	50000	10000	DFNB15/72/95
chr10	81305000	chr10	81345000	11	0.08211625	1	1	1	6.75612	Gipc3	40000	10000	DFNB15/72/95
chr10	81315000	chr10	81345000	17	0.01486509	1	1	1	9.305653	Gipc3	30000	10000	DFNB15/72/95
chr10	81325000	chr10	81345000	22	0.05575913	1	1	1	15.087295	Gipc3	20000	10000	DFNB15/72/95
chr10	81335000	chr10	81345000	88	2.656416e-09	5.117196e-05	1	1	43.744166	Gipc3	10000	10000	DFNB15/72/95
chr10	81345000	chr10	81345000	218	3.773153e-39	5.828356e-34	1	1	77.315	Gipc3	0	10000	DFNB15/72/95
chr10	81345000	chr10	81355000	39	0.7834142	1	1	1	43.744166	Gipc3	10000	10000	DFNB15/72/95
chr10	81345000	chr10	81365000	13	0.7395589	1	1	1	15.087295	Gipc3	20000	10000	DFNB15/72/95
chr10	81345000	chr10	81375000	4	0.9829176	1	1	1	9.305653	Gipc3	30000	10000	DFNB15/72/95
chr10	81345000	chr10	81385000	9	0.2397107	1	1	1	6.75612	Gipc3	40000	10000	DFNB15/72/95
chr10	81345000	chr10	81395000	4	0.7814403	1	1	1	5.355983	Gipc3	50000	10000	DFNB15/72/95
chr10	81345000	chr10	81405000	6	0.2877429	1	1	1	4.44523	Gipc3	60000	10000	DFNB15/72/95
chr10	81345000	chr10	81415000	2	0.8946051	1	1	1	3.823551	Gipc3	70000	10000	DFNB15/72/95
chr10	81345000	chr10	81425000	2	0.8492024	1	1	1	3.365564	Gipc3	80000	10000	DFNB15/72/95
chr10	81345000	chr10	81435000	5	0.1863033	1	1	1	3.009309	Gipc3	90000	10000	DFNB15/72/95
chr10	81345000	chr10	81445000	6	0.05963521	1	1	1	2.735592	Gipc3	100000	10000	DFNB15/72/95
chr10	81345000	chr10	81455000	6	0.04248884	1	1	1	2.506979	Gipc3	110000	10000	DFNB15/72/95
chr10	81345000	chr10	81465000	3	0.4088959	1	1	1	2.318632	Gipc3	120000	10000	DFNB15/72/95
chr10	81345000	chr10	81475000	4	0.1723205	1	1	1	2.157315	Gipc3	130000	10000	DFNB15/72/95
chr10	81345000	chr10	81485000	7	0.004717266	1	1	1	2.015023	Gipc3	140000	10000	DFNB15/72/95
chr10	81345000	chr10	81495000	3	0.2943479	1	1	1	1.892843	Gipc3	150000	10000	DFNB15/72/95
chr10	81345000	chr10	81505000	2	0.5338118	1	1	1	1.788764	Gipc3	160000	10000	DFNB15/72/95
chr10	81345000	chr10	81515000	1	0.8157023	1	1	1	1.691203	Gipc3	170000	10000	DFNB15/72/95
chr10	81345000	chr10	81525000	2	0.4781835	1	1	1	1.609659	Gipc3	180000	10000	DFNB15/72/95
chr10	81345000	chr10	81535000	1	0.7821813	1	1	1	1.524092	Gipc3	190000	10000	DFNB15/72/95
chr10	81345000	chr10	81565000	4	0.04526598	1	1	1	1.32145	Gipc3	220000	10000	DFNB15/72/95
chr10	81345000	chr10	81595000	2	0.3248177	1	1	1	1.165358	Gipc3	250000	10000	DFNB15/72/95
chr10	81345000	chr10	81605000	2	0.3078943	1	1	1	1.118926	Gipc3	260000	10000	DFNB15/72/95
chr10	81345000	chr10	81615000	1	0.6592512	1	1	1	1.07661	Gipc3	270000	10000	DFNB15/72/95
chr10	74755000	chr10	81625000	1	0.01038897	1	1	1	0.010443	Ankrd24	6870000	10000
chr10	75215000	chr10	81625000	1	0.01117502	1	1	1	0.011238	Ankrd24	6410000	10000
chr10	76575000	chr10	81625000	1	0.01500747	1	1	1	0.015121	Ankrd24	5050000	10000
chr10	76635000	chr10	81625000	1	0.01526036	1	1	1	0.015378	Ankrd24	4990000	10000
chr10	77695000	chr10	81625000	1	0.02228247	1	1	1	0.022534	Ankrd24	3930000	10000
chr10	77905000	chr10	81625000	1	0.02442954	1	1	1	0.024733	Ankrd24	3720000	10000
chr10	78175000	chr10	81625000	1	0.02769708	1	1	1	0.028088	Ankrd24	3450000	10000
chr10	78185000	chr10	81625000	1	0.02783122	1	1	1	0.028226	Ankrd24	3440000	10000
chr10	78255000	chr10	81625000	1	0.02879959	1	1	1	0.029222	Ankrd24	3370000	10000
chr10	78265000	chr10	81625000	1	0.02894225	1	1	1	0.029369	Ankrd24	3360000	10000
chr10	78335000	chr10	81625000	1	0.02997253	1	1	1	0.030431	Ankrd24	3290000	10000
chr10	78395000	chr10	81625000	1	0.03090146	1	1	1	0.031389	Ankrd24	3230000	10000
chr10	78415000	chr10	81625000	1	0.03122089	1	1	1	0.031719	Ankrd24	3210000	10000
chr10	78525000	chr10	81625000	1	0.03306957	1	1	1	0.033629	Ankrd24	3100000	10000
chr10	78685000	chr10	81625000	1	0.03605572	1	1	1	0.036722	Ankrd24	2940000	10000
chr10	79015000	chr10	81625000	1	0.0435195	1	1	1	0.044495	Ankrd24	2610000	10000
chr10	79085000	chr10	81625000	3	1.617121e-05	0.07632268	1	1	0.046488	Ankrd24	2540000	10000
chr10	79295000	chr10	81625000	1	0.05224262	1	1	1	0.053657	Ankrd24	2330000	10000
chr10	79515000	chr10	81625000	1	0.06174717	1	1	1	0.063736	Ankrd24	2110000	10000
chr10	79525000	chr10	81625000	1	0.06224858	1	1	1	0.06427	Ankrd24	2100000	10000
chr10	79575000	chr10	81625000	1	0.06485521	1	1	1	0.067054	Ankrd24	2050000	10000
chr10	79635000	chr10	81625000	1	0.06821001	1	1	1	0.070648	Ankrd24	1990000	10000
chr10	79775000	chr10	81625000	1	0.07706661	1	1	1	0.080198	Ankrd24	1850000	10000
chr10	79815000	chr10	81625000	1	0.07987723	1	1	1	0.083248	Ankrd24	1810000	10000
chr10	79955000	chr10	81625000	1	0.09076771	1	1	1	0.095155	Ankrd24	1670000	10000
chr10	80025000	chr10	81625000	1	0.09692628	1	1	1	0.101951	Ankrd24	1600000	10000
chr10	80365000	chr10	81625000	1	0.1379604	1	1	1	0.148454	Ankrd24	1260000	10000
chr10	80685000	chr10	81625000	1	0.2065341	1	1	1	0.231345	Ankrd24	940000	10000
chr10	80835000	chr10	81625000	2	0.03614257	1	1	1	0.296413	Ankrd24	790000	10000
chr10	81085000	chr10	81625000	1	0.3866223	1	1	1	0.488774	Ankrd24	540000	10000
chr10	81115000	chr10	81625000	1	0.4067077	1	1	1	0.522068	Ankrd24	510000	10000
chr10	81165000	chr10	81625000	1	0.4493481	1	1	1	0.596653	Ankrd24	460000	10000
chr10	81195000	chr10	81625000	2	0.1361056	1	1	1	0.642562	Ankrd24	430000	10000
chr10	81205000	chr10	81625000	1	0.483169	1	1	1	0.660039	Ankrd24	420000	10000
chr10	81245000	chr10	81625000	2	0.1716229	1	1	1	0.745097	Ankrd24	380000	10000
chr10	81265000	chr10	81625000	1	0.5479898	1	1	1	0.794051	Ankrd24	360000	10000
chr10	81315000	chr10	81625000	1	0.6047344	1	1	1	0.928197	Ankrd24	310000	10000
chr10	81345000	chr10	81625000	1	0.6455342	1	1	1	1.037143	Ankrd24	280000	10000
chr10	81345000	chr10	81625000	1	0.6455342	1	1	1	1.037143	Gipc3	280000	10000	DFNB15/72/95
chr10	81365000	chr10	81625000	3	0.1034244	1	1	1	1.118926	Ankrd24	260000	10000
chr10	81375000	chr10	81625000	1	0.6881891	1	1	1	1.165358	Ankrd24	250000	10000
chr10	81385000	chr10	81625000	2	0.3432833	1	1	1	1.216376	Ankrd24	240000	10000
chr10	81395000	chr10	81625000	1	0.7188623	1	1	1	1.268911	Ankrd24	230000	10000
chr10	81405000	chr10	81625000	1	0.7332517	1	1	1	1.32145	Ankrd24	220000	10000
chr10	81415000	chr10	81625000	1	0.748836	1	1	1	1.381649	Ankrd24	210000	10000
chr10	81435000	chr10	81625000	2	0.4502055	1	1	1	1.524092	Ankrd24	190000	10000
chr10	81445000	chr10	81625000	1	0.8000442	1	1	1	1.609659	Ankrd24	180000	10000
chr10	81455000	chr10	81625000	2	0.5040175	1	1	1	1.691203	Ankrd24	170000	10000
chr10	81475000	chr10	81625000	3	0.2943479	1	1	1	1.892843	Ankrd24	150000	10000
chr10	81485000	chr10	81625000	4	0.1455976	1	1	1	2.015023	Ankrd24	140000	10000
chr10	81495000	chr10	81625000	2	0.6349034	1	1	1	2.157315	Ankrd24	130000	10000
chr10	81505000	chr10	81625000	2	0.6734196	1	1	1	2.318632	Ankrd24	120000	10000
chr10	81515000	chr10	81625000	2	0.7141316	1	1	1	2.506979	Ankrd24	110000	10000
chr10	81525000	chr10	81625000	4	0.2937695	1	1	1	2.735592	Ankrd24	100000	10000
chr10	81545000	chr10	81625000	4	0.4340998	1	1	1	3.365564	Ankrd24	80000	10000
chr10	81555000	chr10	81625000	3	0.734886	1	1	1	3.823551	Ankrd24	70000	10000
chr10	81565000	chr10	81625000	3	0.8201671	1	1	1	4.44523	Ankrd24	60000	10000
chr10	81575000	chr10	81625000	5	0.6196056	1	1	1	5.355983	Ankrd24	50000	10000
chr10	81585000	chr10	81625000	7	0.5133557	1	1	1	6.75612	Ankrd24	40000	10000
chr10	81595000	chr10	81625000	9	0.5838835	1	1	1	9.305653	Ankrd24	30000	10000
chr10	81605000	chr10	81625000	13	0.7395589	1	1	1	15.087295	Ankrd24	20000	10000
chr10	81615000	chr10	81625000	91	2.961492e-10	6.533875e-06	1	1	43.744166	Ankrd24	10000	10000
chr10	81625000	chr10	81625000	194	6.925404e-29	7.352231e-24	1	1	77.315	Ankrd24	0	10000
chr10	81625000	chr10	81635000	81	3.008094e-07	0.003299537	1	1	43.744166	Ankrd24	10000	10000
chr10	81345000	chr10	81645000	1	0.6181691	1	1	1	0.962777	Gipc3	300000	10000	DFNB15/72/95
chr10	81625000	chr10	81645000	19	0.1867459	1	1	1	15.087295	Ankrd24	20000	10000
chr10	81625000	chr10	81655000	8	0.7106664	1	1	1	9.305653	Ankrd24	30000	10000
chr10	81625000	chr10	81995000	10	1.002606e-08	0.000160554	1	1	0.769824	Ankrd24	370000	10000
chr10	81625000	chr10	82005000	7	1.322625e-05	0.06684499	1	1	0.745097	Ankrd24	380000	10000
chr10	81345000	chr10	82015000	3	0.006377989	1	1	1	0.369254	Gipc3	670000	10000	DFNB15/72/95
chr10	81625000	chr10	82035000	5	0.000685908	1	1	1	0.67892	Ankrd24	410000	10000
chr10	81625000	chr10	82045000	2	0.1420402	1	1	1	0.660039	Ankrd24	420000	10000
chr10	81345000	chr10	82065000	3	0.004872571	1	1	1	0.334709	Gipc3	720000	10000	DFNB15/72/95
chr10	81625000	chr10	82065000	1	0.4654726	1	1	1	0.626372	Ankrd24	440000	10000
chr10	81625000	chr10	82105000	4	0.002705556	1	1	1	0.564512	Ankrd24	480000	10000
chr10	81625000	chr10	82125000	5	0.000233983	0.7307852	1	1	0.534716	Ankrd24	500000	10000
chr10	81345000	chr10	82135000	1	0.25652	1	1	1	0.296413	Gipc3	790000	10000	DFNB15/72/95
chr10	81625000	chr10	82135000	3	0.01611631	1	1	1	0.522068	Ankrd24	510000	10000
chr10	81625000	chr10	82155000	2	0.0901323	1	1	1	0.499764	Ankrd24	530000	10000
chr10	81625000	chr10	82165000	8	5.238229e-08	0.00065347	1	1	0.488774	Ankrd24	540000	10000
chr10	81625000	chr10	82175000	4	0.001479396	1	1	1	0.47718	Ankrd24	550000	10000
chr10	81625000	chr10	82185000	1	0.3721473	1	1	1	0.46545	Ankrd24	560000	10000
chr10	81345000	chr10	82195000	1	0.2337676	1	1	1	0.26627	Gipc3	850000	10000	DFNB15/72/95
chr10	81625000	chr10	82195000	1	0.3650991	1	1	1	0.454286	Ankrd24	570000	10000
chr10	81625000	chr10	82235000	1	0.3410205	1	1	1	0.417063	Ankrd24	610000	10000
chr10	81625000	chr10	82245000	1	0.3351299	1	1	1	0.408164	Ankrd24	620000	10000
chr10	81345000	chr10	82255000	1	0.2149689	1	1	1	0.242032	Gipc3	910000	10000	DFNB15/72/95
chr10	81625000	chr10	82275000	1	0.3182926	1	1	1	0.383155	Ankrd24	650000	10000
chr10	81625000	chr10	82345000	1	0.2844537	1	1	1	0.334709	Ankrd24	720000	10000
chr10	81625000	chr10	82355000	1	0.2798374	1	1	1	0.328278	Ankrd24	730000	10000
chr10	81345000	chr10	82365000	1	0.1857784	1	1	1	0.205523	Gipc3	1020000	10000	DFNB15/72/95
chr10	81345000	chr10	82375000	1	0.1833558	1	1	1	0.202552	Gipc3	1030000	10000	DFNB15/72/95
chr10	81625000	chr10	82405000	2	0.03736353	1	1	1	0.301918	Ankrd24	780000	10000
chr10	81625000	chr10	82415000	3	0.003481142	1	1	1	0.296413	Ankrd24	790000	10000
chr10	81625000	chr10	82445000	1	0.2445724	1	1	1	0.280471	Ankrd24	820000	10000
chr10	81625000	chr10	82485000	1	0.2304001	1	1	1	0.261885	Ankrd24	860000	10000
chr10	81625000	chr10	82545000	2	0.02427858	1	1	1	0.238392	Ankrd24	920000	10000
chr10	81625000	chr10	82595000	1	0.1984688	1	1	1	0.221231	Ankrd24	970000	10000
chr10	81625000	chr10	82615000	1	0.1932783	1	1	1	0.214777	Ankrd24	990000	10000
chr10	81625000	chr10	82625000	3	0.001349106	1	1	1	0.211635	Ankrd24	1000000	10000
chr10	81625000	chr10	82635000	2	0.01894698	1	1	1	0.20855	Ankrd24	1010000	10000
chr10	81625000	chr10	82665000	1	0.1809725	1	1	1	0.199638	Ankrd24	1040000	10000
chr10	81345000	chr10	82705000	1	0.1234767	1	1	1	0.131792	Gipc3	1360000	10000	DFNB15/72/95
chr10	81625000	chr10	82705000	1	0.1718325	1	1	1	0.18854	Ankrd24	1080000	10000
chr10	81625000	chr10	82725000	1	0.1674949	1	1	1	0.183316	Ankrd24	1100000	10000
chr10	81345000	chr10	82735000	1	0.1195987	1	1	1	0.127377	Gipc3	1390000	10000	DFNB15/72/95
chr10	81625000	chr10	82735000	1	0.1653831	1	1	1	0.180783	Ankrd24	1110000	10000
chr10	81625000	chr10	82745000	1	0.1633088	1	1	1	0.1783	Ankrd24	1120000	10000
chr10	81625000	chr10	82755000	1	0.1612717	1	1	1	0.175868	Ankrd24	1130000	10000
chr10	81625000	chr10	82775000	1	0.1573072	1	1	1	0.171153	Ankrd24	1150000	10000
chr10	81625000	chr10	82785000	1	0.1553791	1	1	1	0.168867	Ankrd24	1160000	10000
chr10	81345000	chr10	82795000	1	0.1123699	1	1	1	0.1192	Gipc3	1450000	10000	DFNB15/72/95
chr10	81345000	chr10	82815000	1	0.1101048	1	1	1	0.116652	Gipc3	1470000	10000	DFNB15/72/95
chr10	81625000	chr10	82855000	1	0.1428474	1	1	1	0.154139	Ankrd24	1230000	10000
chr10	81345000	chr10	82895000	1	0.1016999	1	1	1	0.107251	Gipc3	1550000	10000	DFNB15/72/95
chr10	81625000	chr10	82915000	1	0.1333381	1	1	1	0.143106	Ankrd24	1290000	10000
chr10	81345000	chr10	82925000	1	0.09879513	1	1	1	0.104023	Gipc3	1580000	10000	DFNB15/72/95
chr10	81345000	chr10	82985000	1	0.09333847	1	1	1	0.097986	Gipc3	1640000	10000	DFNB15/72/95
chr10	81345000	chr10	83055000	1	0.08748183	1	1	1	0.091547	Gipc3	1710000	10000	DFNB15/72/95
chr10	81625000	chr10	83055000	1	0.1147057	1	1	1	0.121835	Ankrd24	1430000	10000
chr10	81625000	chr10	83075000	1	0.1123699	1	1	1	0.1192	Ankrd24	1450000	10000
chr10	81345000	chr10	83085000	1	0.08511188	1	1	1	0.088953	Gipc3	1740000	10000	DFNB15/72/95
chr10	81625000	chr10	83115000	1	0.1079078	1	1	1	0.114186	Ankrd24	1490000	10000
chr10	81625000	chr10	83125000	1	0.106834	1	1	1	0.112983	Ankrd24	1500000	10000
chr10	81625000	chr10	83175000	1	0.1016999	1	1	1	0.107251	Ankrd24	1550000	10000
chr10	81345000	chr10	83205000	1	0.07638398	1	1	1	0.079459	Gipc3	1860000	10000	DFNB15/72/95
chr10	81625000	chr10	83225000	2	0.00485693	1	1	1	0.101951	Ankrd24	1600000	10000
chr10	81625000	chr10	83335000	2	0.003943272	1	1	1	0.091547	Ankrd24	1710000	10000
chr10	81625000	chr10	83345000	1	0.08668327	1	1	1	0.090673	Ankrd24	1720000	10000
chr10	81625000	chr10	83385000	1	0.08357449	1	1	1	0.087274	Ankrd24	1760000	10000
chr10	81625000	chr10	83395000	1	0.08281842	1	1	1	0.08645	Ankrd24	1770000	10000
chr10	81625000	chr10	83455000	1	0.0784558	1	1	1	0.081705	Ankrd24	1830000	10000
chr10	81345000	chr10	83495000	1	0.0598059	1	1	1	0.061669	Gipc3	2150000	10000	DFNB15/72/95
chr10	81625000	chr10	83495000	1	0.07570926	1	1	1	0.078729	Ankrd24	1870000	10000
chr10	81625000	chr10	83505000	1	0.07504239	1	1	1	0.078007	Ankrd24	1880000	10000
chr10	81625000	chr10	83555000	1	0.07182403	1	1	1	0.074534	Ankrd24	1930000	10000
chr10	81345000	chr10	83615000	1	0.05456396	1	1	1	0.056109	Gipc3	2270000	10000	DFNB15/72/95
chr10	81345000	chr10	83735000	1	0.05010036	1	1	1	0.051399	Gipc3	2390000	10000	DFNB15/72/95
chr10	81625000	chr10	83785000	1	0.05933636	1	1	1	0.06117	Ankrd24	2160000	10000
chr10	81625000	chr10	83795000	3	3.55788e-05	0.1426893	1	1	0.060677	Ankrd24	2170000	10000
chr10	81625000	chr10	83815000	1	0.05796454	1	1	1	0.059712	Ankrd24	2190000	10000
chr10	81345000	chr10	83935000	1	0.04404807	1	1	1	0.045048	Gipc3	2590000	10000	DFNB15/72/95
chr10	81625000	chr10	84015000	1	0.05010036	1	1	1	0.051399	Ankrd24	2390000	10000
chr10	7595000	chr10	84345000	1	0.002882885	1	1	1	0.002887	Lrp11	76750000	10000
chr10	7595000	chr10	84595000	1	0.002877777	1	1	1	0.002882	Lrp11	77000000	10000
chr10	7585000	chr10	86125000	1	0.002846887	1	1	1	0.002851	Lrp11	78540000	10000
chr10	7585000	chr10	88095000	1	0.002808706	1	1	1	0.002813	Lrp11	80510000	10000
chr10	3575000	chr10	89255000	1	0.002714331	1	1	1	0.002718	Ano4	85680000	10000
chr10	5395000	chr10	89255000	2	3.775699e-06	0.03078403	1	1	0.002751	Ano4	83860000	10000
chr10	7495000	chr10	89255000	1	0.002785178	1	1	1	0.002789	Ano4	81760000	10000
chr10	7585000	chr10	90455000	1	0.002764694	1	1	1	0.002769	Lrp11	82870000	10000
chr10	19535000	chr10	89255000	1	0.003038975	1	1	1	0.003044	Ano4	69720000	10000
chr10	32175000	chr10	89255000	1	0.003400093	1	1	1	0.003406	Ano4	57080000	10000
chr10	34985000	chr10	89255000	1	0.003498348	1	1	1	0.003504	Ano4	54270000	10000
chr10	35875000	chr10	89255000	1	0.003531047	1	1	1	0.003537	Ano4	53380000	10000
chr10	53385000	chr10	85095000	1	0.004611567	1	1	1	0.004622	Cep85l	31710000	10000
chr10	53345000	chr10	86115000	1	0.00454395	1	1	1	0.004554	Cep85l	32770000	10000
chr10	53355000	chr10	86565000	2	1.021452e-05	0.05669474	1	1	0.004527	Cep85l	33210000	10000
chr10	53345000	chr10	86575000	1	0.004515201	1	1	1	0.004525	Cep85l	33230000	10000
chr10	53345000	chr10	87165000	1	0.004478803	1	1	1	0.004489	Cep85l	33820000	10000
chr10	53385000	chr10	87175000	1	0.004480641	1	1	1	0.004491	Cep85l	33790000	10000
chr10	53355000	chr10	87405000	7	7.099867e-21	4.870389e-16	1	1	0.004475	Cep85l	34050000	10000
chr10	47485000	chr10	89255000	1	0.004036113	1	1	1	0.004044	Ano4	41770000	10000
chr10	47725000	chr10	89255000	1	0.004048237	1	1	1	0.004056	Ano4	41530000	10000
chr10	47885000	chr10	89255000	1	0.004056361	1	1	1	0.004065	Ano4	41370000	10000
chr10	51585000	chr10	89255000	1	0.004253598	1	1	1	0.004263	Ano4	37670000	10000
chr10	54595000	chr10	89255000	1	0.004427862	1	1	1	0.004438	Ano4	34660000	10000
chr10	55075000	chr10	89255000	1	0.004456846	1	1	1	0.004467	Ano4	34180000	10000
chr10	55655000	chr10	89255000	1	0.004492315	1	1	1	0.004502	Ano4	33600000	10000
chr10	57145000	chr10	89255000	1	0.004585815	1	1	1	0.004596	Ano4	32110000	10000
chr10	61285000	chr10	89255000	1	0.004869161	1	1	1	0.004881	Ano4	27970000	10000
chr10	63625000	chr10	89255000	1	0.005049439	1	1	1	0.005062	Ano4	25630000	10000
chr10	65675000	chr10	89255000	1	0.005222368	1	1	1	0.005236	Ano4	23580000	10000
chr10	65835000	chr10	89255000	1	0.005236518	1	1	1	0.00525	Ano4	23420000	10000
chr10	71855000	chr10	89255000	1	0.005852393	1	1	1	0.00587	Ano4	17400000	10000
chr10	81625000	chr10	84065000	1	0.04844055	1	1	1	0.049653	Ankrd24	2440000	10000
chr10	81625000	chr10	84125000	1	0.04658536	1	1	1	0.047705	Ankrd24	2500000	10000
chr10	81625000	chr10	84325000	1	0.04127424	1	1	1	0.04215	Ankrd24	2700000	10000
chr10	81625000	chr10	84405000	1	0.03942824	1	1	1	0.040227	Ankrd24	2780000	10000
chr10	81625000	chr10	84425000	1	0.03898426	1	1	1	0.039764	Ankrd24	2800000	10000
chr10	81345000	chr10	84495000	1	0.03220962	1	1	1	0.03274	Gipc3	3150000	10000	DFNB15/72/95
chr10	81625000	chr10	84515000	1	0.03706635	1	1	1	0.037771	Ankrd24	2890000	10000
chr10	81625000	chr10	84525000	1	0.03686115	1	1	1	0.037558	Ankrd24	2900000	10000
chr10	81345000	chr10	84545000	1	0.03138248	1	1	1	0.031885	Gipc3	3200000	10000	DFNB15/72/95
chr10	81625000	chr10	84545000	1	0.03645538	1	1	1	0.037136	Ankrd24	2920000	10000
chr10	81345000	chr10	84605000	1	0.03043156	1	1	1	0.030904	Gipc3	3260000	10000	DFNB15/72/95
chr10	81625000	chr10	84675000	2	0.000583403	1	1	1	0.034554	Ankrd24	3050000	10000
chr10	81625000	chr10	84855000	1	0.03090146	1	1	1	0.031389	Ankrd24	3230000	10000
chr10	81345000	chr10	84955000	1	0.02568329	1	1	1	0.026019	Gipc3	3610000	10000	DFNB15/72/95
chr10	81345000	chr10	84995000	1	0.02521598	1	1	1	0.025539	Gipc3	3650000	10000	DFNB15/72/95
chr10	81345000	chr10	85125000	1	0.02378498	1	1	1	0.024072	Gipc3	3780000	10000	DFNB15/72/95
chr10	81345000	chr10	85515000	1	0.02017976	1	1	1	0.020386	Gipc3	4170000	10000	DFNB15/72/95
chr10	81345000	chr10	85525000	1	0.0200997	1	1	1	0.020304	Gipc3	4180000	10000	DFNB15/72/95
chr10	81345000	chr10	85565000	1	0.01978518	1	1	1	0.019984	Gipc3	4220000	10000	DFNB15/72/95
chr10	81625000	chr10	85925000	1	0.01918309	1	1	1	0.019369	Ankrd24	4300000	10000
chr10	81345000	chr10	85945000	1	0.01722076	1	1	1	0.017371	Gipc3	4600000	10000	DFNB15/72/95
chr10	81625000	chr10	86155000	1	0.01763947	1	1	1	0.017797	Ankrd24	4530000	10000
chr10	81345000	chr10	86185000	1	0.01594545	1	1	1	0.016074	Gipc3	4840000	10000	DFNB15/72/95
chr10	81625000	chr10	86195000	1	0.01739745	1	1	1	0.017551	Ankrd24	4570000	10000
chr10	81345000	chr10	86375000	1	0.01509051	1	1	1	0.015206	Gipc3	5030000	10000	DFNB15/72/95
chr10	81625000	chr10	86635000	1	0.01517479	1	1	1	0.015291	Ankrd24	5010000	10000
chr10	81625000	chr10	87925000	1	0.01139406	1	1	1	0.011459	Ankrd24	6300000	10000
chr10	81625000	chr10	88195000	1	0.01087872	1	1	1	0.010938	Ankrd24	6570000	10000
chr10	81345000	chr10	88485000	1	0.01001383	1	1	1	0.010064	Gipc3	7140000	10000	DFNB15/72/95
chr10	81625000	chr10	88915000	1	0.009829157	1	1	1	0.009878	Ankrd24	7290000	10000
chr10	74735000	chr10	89255000	1	0.006315995	1	1	1	0.006336	Ano4	14520000	10000
chr10	76015000	chr10	89255000	1	0.006628457	1	1	1	0.006651	Ano4	13240000	10000
chr10	77805000	chr10	89255000	1	0.007229043	1	1	1	0.007255	Ano4	11450000	10000
chr10	79195000	chr10	89255000	1	0.007859346	1	1	1	0.00789	Ano4	10060000	10000
chr10	80585000	chr10	89255000	1	0.00866176	1	1	1	0.008699	Ano4	8670000	10000
chr10	81175000	chr10	89255000	1	0.009073994	1	1	1	0.009115	Ano4	8080000	10000
chr10	82595000	chr10	89255000	1	0.01072311	1	1	1	0.010781	Ano4	6660000	10000
chr10	82625000	chr10	89255000	1	0.01077412	1	1	1	0.010833	Ano4	6630000	10000
chr10	82925000	chr10	89255000	1	0.01133304	1	1	1	0.011398	Ano4	6330000	10000
chr10	83435000	chr10	89255000	1	0.01251055	1	1	1	0.012589	Ano4	5820000	10000
chr10	83765000	chr10	89255000	1	0.01344696	1	1	1	0.013538	Ano4	5490000	10000
chr10	83785000	chr10	89255000	1	0.0135088	1	1	1	0.013601	Ano4	5470000	10000
chr10	81625000	chr10	89525000	1	0.009219705	1	1	1	0.009262	Ankrd24	7900000	10000
chr10	81625000	chr10	90955000	1	0.008257639	1	1	1	0.008292	Ankrd24	9330000	10000
chr10	81345000	chr10	91005000	1	0.008071467	1	1	1	0.008104	Gipc3	9660000	10000	DFNB15/72/95
chr10	81625000	chr10	91205000	1	0.008115656	1	1	1	0.008149	Ankrd24	9580000	10000
chr10	81345000	chr10	92445000	1	0.00737298	1	1	1	0.0074	Gipc3	11100000	10000	DFNB15/72/95
chr10	81625000	chr10	93105000	1	0.007217142	1	1	1	0.007243	Ankrd24	11480000	10000
chr10	85855000	chr10	89255000	2	0.000406524	1	1	1	0.028789	Ano4	3400000	10000
chr10	86545000	chr10	89255000	2	0.000853765	1	1	1	0.041902	Ano4	2710000	10000
chr10	86635000	chr10	89255000	1	0.04325956	1	1	1	0.044223	Ano4	2620000	10000
chr10	87085000	chr10	89255000	1	0.058873	1	1	1	0.060677	Ano4	2170000	10000
chr10	87195000	chr10	89255000	1	0.06432041	1	1	1	0.066482	Ano4	2060000	10000
chr10	87535000	chr10	89255000	1	0.08668327	1	1	1	0.090673	Ano4	1720000	10000
chr10	87585000	chr10	89255000	1	0.09076771	1	1	1	0.095155	Ano4	1670000	10000
chr10	87665000	chr10	89255000	1	0.09785417	1	1	1	0.102979	Ano4	1590000	10000
chr10	87855000	chr10	89255000	1	0.118347	1	1	1	0.125957	Ano4	1400000	10000
chr10	87945000	chr10	89255000	1	0.1303946	1	1	1	0.139716	Ano4	1310000	10000
chr10	88055000	chr10	89255000	1	0.1480171	1	1	1	0.160189	Ano4	1200000	10000
chr10	88455000	chr10	89255000	2	0.03494171	1	1	1	0.290929	Ano4	800000	10000
chr10	88475000	chr10	89255000	1	0.2606013	1	1	1	0.301918	Ano4	780000	10000
chr10	88495000	chr10	89255000	1	0.2683546	1	1	1	0.312459	Ano4	760000	10000
chr10	88545000	chr10	89255000	1	0.2895392	1	1	1	0.341842	Ano4	710000	10000
chr10	88555000	chr10	89255000	1	0.2947566	1	1	1	0.349212	Ano4	700000	10000
chr10	88605000	chr10	89255000	1	0.3182926	1	1	1	0.383155	Ano4	650000	10000
chr10	88785000	chr10	89255000	1	0.4406602	1	1	1	0.580998	Ano4	470000	10000
chr10	88815000	chr10	89255000	1	0.4654726	1	1	1	0.626372	Ano4	440000	10000
chr10	88825000	chr10	89255000	3	0.02752834	1	1	1	0.642562	Ano4	430000	10000
chr10	88835000	chr10	89255000	1	0.483169	1	1	1	0.660039	Ano4	420000	10000
chr10	88845000	chr10	89255000	4	0.005175558	1	1	1	0.67892	Ano4	410000	10000
chr10	88865000	chr10	89255000	6	0.000105882	0.3614462	1	1	0.721352	Ano4	390000	10000
chr10	88875000	chr10	89255000	2	0.1716229	1	1	1	0.745097	Ano4	380000	10000
chr10	88895000	chr10	89255000	3	0.04657098	1	1	1	0.794051	Ano4	360000	10000
chr10	88905000	chr10	89255000	2	0.1975501	1	1	1	0.817606	Ano4	350000	10000
chr10	88915000	chr10	89255000	1	0.5690094	1	1	1	0.841669	Ano4	340000	10000
chr10	88925000	chr10	89255000	2	0.2156406	1	1	1	0.867475	Ano4	330000	10000
chr10	88935000	chr10	89255000	4	0.01327294	1	1	1	0.896222	Ano4	320000	10000
chr10	88955000	chr10	89255000	1	0.6181691	1	1	1	0.962777	Ano4	300000	10000
chr10	89025000	chr10	89255000	1	0.7188623	1	1	1	1.268911	Ano4	230000	10000
chr10	89035000	chr10	89255000	1	0.7332517	1	1	1	1.32145	Ano4	220000	10000
chr10	89045000	chr10	89255000	3	0.1620852	1	1	1	1.381649	Ano4	210000	10000
chr10	89055000	chr10	89255000	1	0.7644144	1	1	1	1.445681	Ano4	200000	10000
chr10	89065000	chr10	89255000	2	0.4502055	1	1	1	1.524092	Ano4	190000	10000
chr10	89085000	chr10	89255000	2	0.5040175	1	1	1	1.691203	Ano4	170000	10000
chr10	89095000	chr10	89255000	4	0.10691	1	1	1	1.788764	Ano4	160000	10000
chr10	89105000	chr10	89255000	3	0.2943479	1	1	1	1.892843	Ano4	150000	10000
chr10	89125000	chr10	89255000	2	0.6349034	1	1	1	2.157315	Ano4	130000	10000
chr10	89145000	chr10	89255000	2	0.7141316	1	1	1	2.506979	Ano4	110000	10000
chr10	89155000	chr10	89255000	5	0.1424338	1	1	1	2.735592	Ano4	100000	10000
chr10	89165000	chr10	89255000	5	0.1863033	1	1	1	3.009309	Ano4	90000	10000
chr10	89175000	chr10	89255000	4	0.4340998	1	1	1	3.365564	Ano4	80000	10000
chr10	89185000	chr10	89255000	4	0.5313214	1	1	1	3.823551	Ano4	70000	10000
chr10	89195000	chr10	89255000	6	0.2877429	1	1	1	4.44523	Ano4	60000	10000
chr10	89205000	chr10	89255000	6	0.4462488	1	1	1	5.355983	Ano4	50000	10000
chr10	89215000	chr10	89255000	8	0.3649996	1	1	1	6.75612	Ano4	40000	10000
chr10	89225000	chr10	89255000	11	0.3308084	1	1	1	9.305653	Ano4	30000	10000
chr10	89235000	chr10	89255000	17	0.3442837	1	1	1	15.087295	Ano4	20000	10000
chr10	89245000	chr10	89255000	50	0.1902747	1	1	1	43.744166	Ano4	10000	10000
chr10	89255000	chr10	89255000	74	0.6621624	1	1	1	77.315	Ano4	0	10000
chr10	89255000	chr10	89265000	58	0.02236896	1	1	1	43.744166	Ano4	10000	10000
chr10	89255000	chr10	89275000	19	0.1867459	1	1	1	15.087295	Ano4	20000	10000
chr10	89255000	chr10	89285000	9	0.5838835	1	1	1	9.305653	Ano4	30000	10000
chr10	89255000	chr10	89295000	16	0.001703959	1	1	1	6.75612	Ano4	40000	10000
chr10	89255000	chr10	89305000	10	0.04664721	1	1	1	5.355983	Ano4	50000	10000
chr10	89255000	chr10	89315000	3	0.8201671	1	1	1	4.44523	Ano4	60000	10000
chr10	89255000	chr10	89325000	4	0.5313214	1	1	1	3.823551	Ano4	70000	10000
chr10	89255000	chr10	89335000	1	0.9654575	1	1	1	3.365564	Ano4	80000	10000
chr10	89255000	chr10	89345000	3	0.5788922	1	1	1	3.009309	Ano4	90000	10000
chr10	89255000	chr10	89355000	3	0.5150536	1	1	1	2.735592	Ano4	100000	10000
chr10	89255000	chr10	89365000	2	0.7141316	1	1	1	2.506979	Ano4	110000	10000
chr10	89255000	chr10	89385000	1	0.8843649	1	1	1	2.157315	Ano4	130000	10000
chr10	89255000	chr10	89395000	1	0.8666827	1	1	1	2.015023	Ano4	140000	10000
chr10	89255000	chr10	89405000	2	0.5642137	1	1	1	1.892843	Ano4	150000	10000
chr10	89255000	chr10	89415000	1	0.8328334	1	1	1	1.788764	Ano4	160000	10000
chr10	89255000	chr10	89425000	3	0.2404564	1	1	1	1.691203	Ano4	170000	10000
chr10	89255000	chr10	89435000	2	0.4781835	1	1	1	1.609659	Ano4	180000	10000
chr10	89255000	chr10	89455000	2	0.4238328	1	1	1	1.445681	Ano4	200000	10000
chr10	89255000	chr10	89465000	1	0.748836	1	1	1	1.381649	Ano4	210000	10000
chr10	89255000	chr10	89475000	2	0.3807572	1	1	1	1.32145	Ano4	220000	10000
chr10	89255000	chr10	89485000	1	0.7188623	1	1	1	1.268911	Ano4	230000	10000
chr10	89255000	chr10	89495000	2	0.3432833	1	1	1	1.216376	Ano4	240000	10000
chr10	89255000	chr10	89505000	3	0.1130887	1	1	1	1.165358	Ano4	250000	10000
chr10	89255000	chr10	89515000	2	0.3078943	1	1	1	1.118926	Ano4	260000	10000
chr10	89255000	chr10	89525000	1	0.6592512	1	1	1	1.07661	Ano4	270000	10000
chr10	89255000	chr10	89555000	1	0.6181691	1	1	1	0.962777	Ano4	300000	10000
chr10	89255000	chr10	89565000	2	0.2378499	1	1	1	0.928197	Ano4	310000	10000
chr10	89255000	chr10	89605000	1	0.5585128	1	1	1	0.817606	Ano4	350000	10000
chr10	89255000	chr10	89625000	2	0.1804041	1	1	1	0.769824	Ano4	370000	10000
chr10	89255000	chr10	89655000	3	0.03405882	1	1	1	0.699319	Ano4	400000	10000
chr10	89255000	chr10	89665000	2	0.1485116	1	1	1	0.67892	Ano4	410000	10000
chr10	89255000	chr10	89695000	1	0.4654726	1	1	1	0.626372	Ano4	440000	10000
chr10	89255000	chr10	89705000	1	0.4573705	1	1	1	0.611328	Ano4	450000	10000
chr10	89255000	chr10	89775000	1	0.3998791	1	1	1	0.510624	Ano4	520000	10000
chr10	89255000	chr10	89795000	2	0.08681897	1	1	1	0.488774	Ano4	540000	10000
chr10	89255000	chr10	89825000	1	0.3650991	1	1	1	0.454286	Ano4	570000	10000
chr10	89255000	chr10	89835000	1	0.3586629	1	1	1	0.4442	Ano4	580000	10000
chr10	89255000	chr10	89855000	1	0.3468826	1	1	1	0.425998	Ano4	600000	10000
chr10	89255000	chr10	89935000	3	0.006083186	1	1	1	0.36291	Ano4	680000	10000
chr10	89255000	chr10	89965000	2	0.04667421	1	1	1	0.341842	Ano4	710000	10000
chr10	89255000	chr10	89975000	1	0.2844537	1	1	1	0.334709	Ano4	720000	10000
chr10	89255000	chr10	89985000	2	0.04342369	1	1	1	0.328278	Ano4	730000	10000
chr10	89255000	chr10	90095000	1	0.2372471	1	1	1	0.270821	Ano4	840000	10000
chr10	89255000	chr10	90245000	1	0.1932783	1	1	1	0.214777	Ano4	990000	10000
chr10	89255000	chr10	90385000	2	0.01376584	1	1	1	0.175868	Ano4	1130000	10000
chr10	89255000	chr10	90475000	1	0.1445383	1	1	1	0.156114	Ano4	1220000	10000
chr10	89255000	chr10	90535000	1	0.1348506	1	1	1	0.144853	Ano4	1280000	10000
chr10	89255000	chr10	90655000	2	0.007296873	1	1	1	0.125957	Ano4	1400000	10000
chr10	89255000	chr10	90895000	1	0.09333847	1	1	1	0.097986	Ano4	1640000	10000
chr10	89255000	chr10	92715000	1	0.02756397	1	1	1	0.027951	Ano4	3460000	10000
chr10	7595000	chr10	94165000	1	0.002698762	1	1	1	0.002702	Lrp11	86570000	10000
chr10	7585000	chr10	98435000	1	0.002625744	1	1	1	0.002629	Lrp11	90850000	10000
chr10	7585000	chr10	101905000	1	0.002567864	1	1	1	0.002571	Lrp11	94320000	10000
chr10	53375000	chr10	96045000	1	0.003991299	1	1	1	0.003999	Cep85l	42670000	10000
chr10	53375000	chr10	98545000	1	0.003872086	1	1	1	0.00388	Cep85l	45170000	10000
chr10	53375000	chr10	98605000	2	7.495484e-06	0.04640848	1	1	0.003877	Cep85l	45230000	10000
chr10	53385000	chr10	98605000	2	7.497272e-06	0.04641606	1	1	0.003877	Cep85l	45220000	10000
chr10	81345000	chr10	93975000	1	0.00680946	1	1	1	0.006833	Gipc3	12630000	10000	DFNB15/72/95
chr10	81625000	chr10	94275000	1	0.00680316	1	1	1	0.006826	Ankrd24	12650000	10000
chr10	81625000	chr10	94305000	1	0.006793759	1	1	1	0.006817	Ankrd24	12680000	10000
chr10	81625000	chr10	94335000	1	0.006784415	1	1	1	0.006808	Ankrd24	12710000	10000
chr10	81625000	chr10	94625000	1	0.006696977	1	1	1	0.00672	Ankrd24	13000000	10000
chr10	81345000	chr10	95065000	1	0.006501282	1	1	1	0.006523	Gipc3	13720000	10000	DFNB15/72/95
chr10	81345000	chr10	95635000	1	0.006366076	1	1	1	0.006386	Gipc3	14290000	10000	DFNB15/72/95
chr10	81345000	chr10	98365000	1	0.005900497	1	1	1	0.005918	Gipc3	17020000	10000	DFNB15/72/95
chr10	81625000	chr10	99065000	2	1.712993e-05	0.07925724	1	1	0.005865	Ankrd24	17440000	10000
chr10	81625000	chr10	99715000	1	0.005770848	1	1	1	0.005788	Ankrd24	18090000	10000
chr10	81625000	chr10	102065000	1	0.005519261	1	1	1	0.005535	Ankrd24	20440000	10000
chr10	89255000	chr10	94165000	1	0.01561593	1	1	1	0.015739	Ano4	4910000	10000
chr10	89255000	chr10	99345000	2	3.084508e-05	0.1265677	1	1	0.007875	Ano4	10090000	10000
chr10	89255000	chr10	100675000	1	0.007241012	1	1	1	0.007267	Ano4	11420000	10000
chr10	89255000	chr10	101605000	1	0.006900369	1	1	1	0.006924	Ano4	12350000	10000
chr10	7585000	chr10	108225000	1	0.002461968	1	1	1	0.002465	Lrp11	100640000	10000
chr10	11645000	chr10	107715000	1	0.002538772	1	1	1	0.002542	Ptprq	96070000	10000	DFNA73, DFNB84A
chr10	20645000	chr10	107715000	2	3.621524e-06	0.02995242	1	1	0.002694	Ptprq	87070000	10000	DFNA73, DFNB84A
chr10	21715000	chr10	107715000	1	0.002708714	1	1	1	0.002712	Ptprq	86000000	10000	DFNA73, DFNB84A
chr10	28015000	chr10	107715000	1	0.002824234	1	1	1	0.002828	Ptprq	79700000	10000	DFNA73, DFNB84A
chr10	32275000	chr10	107715000	1	0.0029101	1	1	1	0.002914	Ptprq	75440000	10000	DFNA73, DFNB84A
chr10	29245000	chr10	107725000	1	0.002848073	1	1	1	0.002852	Ptprq	78480000	10000	DFNA73, DFNB84A
chr10	30225000	chr10	107725000	1	0.002867642	1	1	1	0.002872	Ptprq	77500000	10000	DFNA73, DFNB84A
chr10	40915000	chr10	107715000	1	0.003112076	1	1	1	0.003117	Ptprq	66800000	10000	DFNA73, DFNB84A
chr10	44165000	chr10	107725000	1	0.003199927	1	1	1	0.003205	Ptprq	63560000	10000	DFNA73, DFNB84A
chr10	53385000	chr10	103935000	1	0.003640347	1	1	1	0.003647	Cep85l	50550000	10000
chr10	53385000	chr10	103995000	1	0.003637943	1	1	1	0.003645	Cep85l	50610000	10000
chr10	53375000	chr10	104995000	1	0.003598049	1	1	1	0.003605	Cep85l	51620000	10000
chr10	47045000	chr10	107715000	1	0.003284913	1	1	1	0.00329	Ptprq	60670000	10000	DFNA73, DFNB84A
chr10	52215000	chr10	107715000	1	0.003454424	1	1	1	0.00346	Ptprq	55500000	10000	DFNA73, DFNB84A
chr10	55135000	chr10	107715000	1	0.003561112	1	1	1	0.003567	Ptprq	52580000	10000	DFNA73, DFNB84A
chr10	50675000	chr10	107725000	1	0.003401104	1	1	1	0.003407	Ptprq	57050000	10000	DFNA73, DFNB84A
chr10	53385000	chr10	108095000	1	0.003482468	1	1	1	0.003489	Cep85l	54710000	10000
chr10	53385000	chr10	108645000	1	0.003462881	1	1	1	0.003469	Cep85l	55260000	10000
chr10	53375000	chr10	109135000	1	0.003445324	1	1	1	0.003451	Cep85l	55760000	10000
chr10	53385000	chr10	110695000	1	0.003392376	1	1	1	0.003398	Cep85l	57310000	10000
chr10	53345000	chr10	111425000	1	0.003366883	1	1	1	0.003373	Cep85l	58080000	10000
chr10	53385000	chr10	112005000	1	0.003349318	1	1	1	0.003355	Cep85l	58620000	10000
chr10	57765000	chr10	107715000	1	0.003664597	1	1	1	0.003671	Ptprq	49950000	10000	DFNA73, DFNB84A
chr10	62075000	chr10	107715000	1	0.003850518	1	1	1	0.003858	Ptprq	45640000	10000	DFNA73, DFNB84A
chr10	57035000	chr10	107725000	1	0.003634744	1	1	1	0.003641	Ptprq	50690000	10000	DFNA73, DFNB84A
chr10	67265000	chr10	107715000	1	0.004103714	1	1	1	0.004112	Ptprq	40450000	10000	DFNA73, DFNB84A
chr10	70515000	chr10	107715000	1	0.004279972	1	1	1	0.004289	Ptprq	37200000	10000	DFNA73, DFNB84A
chr10	67405000	chr10	107725000	1	0.004110494	1	1	1	0.004119	Ptprq	40320000	10000	DFNA73, DFNB84A
chr10	74715000	chr10	107725000	1	0.004528908	1	1	1	0.004539	Ptprq	33010000	10000	DFNA73, DFNB84A
chr10	81625000	chr10	102995000	1	0.005426943	1	1	1	0.005442	Ankrd24	21370000	10000
chr10	81625000	chr10	106125000	1	0.005142886	1	1	1	0.005156	Ankrd24	24500000	10000
chr10	81625000	chr10	106375000	1	0.005121825	1	1	1	0.005135	Ankrd24	24750000	10000
chr10	81345000	chr10	107255000	1	0.00502696	1	1	1	0.00504	Gipc3	25910000	10000	DFNB15/72/95
chr10	79025000	chr10	107715000	1	0.004816914	1	1	1	0.004829	Ptprq	28690000	10000	DFNA73, DFNB84A
chr10	79525000	chr10	107715000	1	0.004853047	1	1	1	0.004865	Ptprq	28190000	10000	DFNA73, DFNB84A
chr10	81485000	chr10	107715000	1	0.005001584	1	1	1	0.005014	Ptprq	26230000	10000	DFNA73, DFNB84A
chr10	81495000	chr10	107715000	1	0.005002372	1	1	1	0.005015	Ptprq	26220000	10000	DFNA73, DFNB84A
chr10	82025000	chr10	107725000	4	2.713013e-11	6.996915e-07	1	1	0.005057	Ptprq	25700000	10000	DFNA73, DFNB84A
chr10	81625000	chr10	109165000	1	0.00490105	1	1	1	0.004913	Ankrd24	27540000	10000
chr10	81625000	chr10	109185000	1	0.004899555	1	1	1	0.004912	Ankrd24	27560000	10000
chr10	81345000	chr10	110835000	1	0.004760455	1	1	1	0.004772	Gipc3	29490000	10000	DFNB15/72/95
chr10	89255000	chr10	104835000	1	0.006114248	1	1	1	0.006133	Ano4	15580000	10000
chr10	89255000	chr10	106455000	1	0.005877375	1	1	1	0.005895	Ano4	17200000	10000
chr10	85175000	chr10	107715000	1	0.005316144	1	1	1	0.00533	Ptprq	22540000	10000	DFNA73, DFNB84A
chr10	86805000	chr10	107715000	1	0.005472122	1	1	1	0.005487	Ptprq	20910000	10000	DFNA73, DFNB84A
chr10	89825000	chr10	107715000	1	0.005793855	1	1	1	0.005811	Ptprq	17890000	10000	DFNA73, DFNB84A
chr10	88055000	chr10	107725000	1	0.005598692	1	1	1	0.005614	Ptprq	19670000	10000	DFNA73, DFNB84A
chr10	90265000	chr10	107725000	1	0.005845032	1	1	1	0.005862	Ptprq	17460000	10000	DFNA73, DFNB84A
chr10	97175000	chr10	107715000	1	0.007623561	1	1	1	0.007653	Ptprq	10540000	10000	DFNA73, DFNB84A
chr10	97185000	chr10	107715000	2	2.916953e-05	0.1209007	1	1	0.007658	Ptprq	10530000	10000	DFNA73, DFNB84A
chr10	99325000	chr10	107715000	1	0.008847871	1	1	1	0.008887	Ptprq	8390000	10000	DFNA73, DFNB84A
chr10	100375000	chr10	107715000	15	5.76198e-43	9.965956e-38	1	1	0.009819	Ptprq	7340000	10000	DFNA73, DFNB84A
chr10	100685000	chr10	107715000	1	0.01015972	1	1	1	0.010212	Ptprq	7030000	10000	DFNA73, DFNB84A
chr10	101715000	chr10	107715000	1	0.01205971	1	1	1	0.012133	Ptprq	6000000	10000	DFNA73, DFNB84A
chr10	101895000	chr10	107715000	1	0.01251055	1	1	1	0.012589	Ptprq	5820000	10000	DFNA73, DFNB84A
chr10	101695000	chr10	107725000	1	0.01198844	1	1	1	0.012061	Ptprq	6030000	10000	DFNA73, DFNB84A
chr10	101725000	chr10	107725000	1	0.01205971	1	1	1	0.012133	Ptprq	6000000	10000	DFNA73, DFNB84A
chr10	103505000	chr10	107715000	1	0.01986295	1	1	1	0.020063	Ptprq	4210000	10000	DFNA73, DFNB84A
chr10	103745000	chr10	107715000	1	0.02190703	1	1	1	0.022151	Ptprq	3970000	10000	DFNA73, DFNB84A
chr10	103795000	chr10	107715000	1	0.02237796	1	1	1	0.022632	Ptprq	3920000	10000	DFNA73, DFNB84A
chr10	103965000	chr10	107715000	1	0.024104	1	1	1	0.024399	Ptprq	3750000	10000	DFNA73, DFNB84A
chr10	104305000	chr10	107715000	1	0.02823984	1	1	1	0.028646	Ptprq	3410000	10000	DFNA73, DFNB84A
chr10	104645000	chr10	107715000	1	0.03360179	1	1	1	0.034179	Ptprq	3070000	10000	DFNA73, DFNB84A
chr10	105095000	chr10	107715000	1	0.04325956	1	1	1	0.044223	Ptprq	2620000	10000	DFNA73, DFNB84A
chr10	105975000	chr10	107715000	1	0.08511188	1	1	1	0.088953	Ptprq	1740000	10000	DFNA73, DFNB84A
chr10	105985000	chr10	107715000	1	0.0858933	1	1	1	0.089808	Ptprq	1730000	10000	DFNA73, DFNB84A
chr10	106115000	chr10	107715000	1	0.09692628	1	1	1	0.101951	Ptprq	1600000	10000	DFNA73, DFNB84A
chr10	106135000	chr10	107715000	2	0.005049397	1	1	1	0.104023	Ptprq	1580000	10000	DFNA73, DFNB84A
chr10	106175000	chr10	107715000	1	0.1026965	1	1	1	0.108361	Ptprq	1540000	10000	DFNA73, DFNB84A
chr10	106205000	chr10	107715000	1	0.1057764	1	1	1	0.111799	Ptprq	1510000	10000	DFNA73, DFNB84A
chr10	106235000	chr10	107715000	1	0.108998	1	1	1	0.115409	Ptprq	1480000	10000	DFNA73, DFNB84A
chr10	106335000	chr10	107715000	1	0.1208704	1	1	1	0.128823	Ptprq	1380000	10000	DFNA73, DFNB84A
chr10	106385000	chr10	107715000	2	0.008504905	1	1	1	0.136455	Ptprq	1330000	10000	DFNA73, DFNB84A
chr10	106575000	chr10	107715000	1	0.1592713	1	1	1	0.173486	Ptprq	1140000	10000	DFNA73, DFNB84A
chr10	106585000	chr10	107715000	1	0.1612717	1	1	1	0.175868	Ptprq	1130000	10000	DFNA73, DFNB84A
chr10	106605000	chr10	107715000	2	0.01449901	1	1	1	0.180783	Ptprq	1110000	10000	DFNA73, DFNB84A
chr10	106615000	chr10	107715000	3	0.000895398	1	1	1	0.183316	Ptprq	1100000	10000	DFNA73, DFNB84A
chr10	106625000	chr10	107715000	1	0.1696446	1	1	1	0.185901	Ptprq	1090000	10000	DFNA73, DFNB84A
chr10	106635000	chr10	107715000	1	0.1718325	1	1	1	0.18854	Ptprq	1080000	10000	DFNA73, DFNB84A
chr10	106645000	chr10	107715000	1	0.1740589	1	1	1	0.191232	Ptprq	1070000	10000	DFNA73, DFNB84A
chr10	106665000	chr10	107715000	1	0.1786286	1	1	1	0.19678	Ptprq	1050000	10000	DFNA73, DFNB84A
chr10	106675000	chr10	107715000	2	0.0174638	1	1	1	0.199638	Ptprq	1040000	10000	DFNA73, DFNB84A
chr10	106705000	chr10	107715000	1	0.1882399	1	1	1	0.20855	Ptprq	1010000	10000	DFNA73, DFNB84A
chr10	106755000	chr10	107715000	1	0.2011203	1	1	1	0.224545	Ptprq	960000	10000	DFNA73, DFNB84A
chr10	106795000	chr10	107715000	1	0.2121059	1	1	1	0.238392	Ptprq	920000	10000	DFNA73, DFNB84A
chr10	106805000	chr10	107715000	1	0.2149689	1	1	1	0.242032	Ptprq	910000	10000	DFNA73, DFNB84A
chr10	106845000	chr10	107715000	2	0.02800621	1	1	1	0.257654	Ptprq	870000	10000	DFNA73, DFNB84A
chr10	106865000	chr10	107715000	5	8.940694e-06	0.05197895	1	1	0.26627	Ptprq	850000	10000	DFNA73, DFNB84A
chr10	106895000	chr10	107715000	2	0.03269661	1	1	1	0.280471	Ptprq	820000	10000	DFNA73, DFNB84A
chr10	106905000	chr10	107715000	1	0.2484324	1	1	1	0.285594	Ptprq	810000	10000	DFNA73, DFNB84A
chr10	106925000	chr10	107715000	9	3.729226e-11	9.389551e-07	1	1	0.296413	Ptprq	790000	10000	DFNA73, DFNB84A
chr10	106935000	chr10	107715000	4	0.000272261	0.8325769	1	1	0.301918	Ptprq	780000	10000	DFNA73, DFNB84A
chr10	106945000	chr10	107715000	8	1.501912e-09	3.007647e-05	1	1	0.307308	Ptprq	770000	10000	DFNA73, DFNB84A
chr10	106955000	chr10	107715000	2	0.03974519	1	1	1	0.312459	Ptprq	760000	10000	DFNA73, DFNB84A
chr10	106985000	chr10	107715000	1	0.2798374	1	1	1	0.328278	Ptprq	730000	10000	DFNA73, DFNB84A
chr10	106995000	chr10	107715000	3	0.004872571	1	1	1	0.334709	Ptprq	720000	10000	DFNA73, DFNB84A
chr10	107015000	chr10	107715000	2	0.04847694	1	1	1	0.349212	Ptprq	700000	10000	DFNA73, DFNB84A
chr10	107065000	chr10	107715000	1	0.3182926	1	1	1	0.383155	Ptprq	650000	10000	DFNA73, DFNB84A
chr10	107075000	chr10	107715000	2	0.05917169	1	1	1	0.391062	Ptprq	640000	10000	DFNA73, DFNB84A
chr10	107085000	chr10	107715000	2	0.0614039	1	1	1	0.399448	Ptprq	630000	10000	DFNA73, DFNB84A
chr10	107095000	chr10	107715000	2	0.06375412	1	1	1	0.408164	Ptprq	620000	10000	DFNA73, DFNB84A
chr10	107105000	chr10	107715000	5	7.441377e-05	0.2705995	1	1	0.417063	Ptprq	610000	10000	DFNA73, DFNB84A
chr10	107115000	chr10	107715000	1	0.3468826	1	1	1	0.425998	Ptprq	600000	10000	DFNA73, DFNB84A
chr10	107145000	chr10	107715000	2	0.07667228	1	1	1	0.454286	Ptprq	570000	10000	DFNA73, DFNB84A
chr10	107155000	chr10	107715000	1	0.3721473	1	1	1	0.46545	Ptprq	560000	10000	DFNA73, DFNB84A
chr10	107175000	chr10	107715000	2	0.08681897	1	1	1	0.488774	Ptprq	540000	10000	DFNA73, DFNB84A
chr10	107205000	chr10	107715000	1	0.4067077	1	1	1	0.522068	Ptprq	510000	10000	DFNA73, DFNB84A
chr10	107235000	chr10	107715000	3	0.01975477	1	1	1	0.564512	Ptprq	480000	10000	DFNA73, DFNB84A
chr10	107245000	chr10	107715000	1	0.4406602	1	1	1	0.580998	Ptprq	470000	10000	DFNA73, DFNB84A
chr10	107255000	chr10	107715000	2	0.1208003	1	1	1	0.596653	Ptprq	460000	10000	DFNA73, DFNB84A
chr10	107265000	chr10	107715000	1	0.4573705	1	1	1	0.611328	Ptprq	450000	10000	DFNA73, DFNB84A
chr10	107275000	chr10	107715000	2	0.1306595	1	1	1	0.626372	Ptprq	440000	10000	DFNA73, DFNB84A
chr10	107285000	chr10	107715000	3	0.02752834	1	1	1	0.642562	Ptprq	430000	10000	DFNA73, DFNB84A
chr10	107315000	chr10	107715000	1	0.5030766	1	1	1	0.699319	Ptprq	400000	10000	DFNA73, DFNB84A
chr10	107325000	chr10	107715000	2	0.1632599	1	1	1	0.721352	Ptprq	390000	10000	DFNA73, DFNB84A
chr10	107335000	chr10	107715000	1	0.5253116	1	1	1	0.745097	Ptprq	380000	10000	DFNA73, DFNB84A
chr10	107345000	chr10	107715000	1	0.5369054	1	1	1	0.769824	Ptprq	370000	10000	DFNA73, DFNB84A
chr10	107355000	chr10	107715000	2	0.1890709	1	1	1	0.794051	Ptprq	360000	10000	DFNA73, DFNB84A
chr10	107365000	chr10	107715000	2	0.1975501	1	1	1	0.817606	Ptprq	350000	10000	DFNA73, DFNB84A
chr10	107375000	chr10	107715000	2	0.206258	1	1	1	0.841669	Ptprq	340000	10000	DFNA73, DFNB84A
chr10	107385000	chr10	107715000	1	0.5799894	1	1	1	0.867475	Ptprq	330000	10000	DFNA73, DFNB84A
chr10	107395000	chr10	107715000	2	0.2261357	1	1	1	0.896222	Ptprq	320000	10000	DFNA73, DFNB84A
chr10	107405000	chr10	107715000	2	0.2378499	1	1	1	0.928197	Ptprq	310000	10000	DFNA73, DFNB84A
chr10	107415000	chr10	107715000	1	0.6181691	1	1	1	0.962777	Ptprq	300000	10000	DFNA73, DFNB84A
chr10	107425000	chr10	107715000	3	0.08017269	1	1	1	0.9993	Ptprq	290000	10000	DFNA73, DFNB84A
chr10	107435000	chr10	107715000	5	0.004261567	1	1	1	1.037143	Ptprq	280000	10000	DFNA73, DFNB84A
chr10	107445000	chr10	107715000	6	0.000867617	1	1	1	1.07661	Ptprq	270000	10000	DFNA73, DFNB84A
chr10	107455000	chr10	107715000	4	0.02716222	1	1	1	1.118926	Ptprq	260000	10000	DFNA73, DFNB84A
chr10	107465000	chr10	107715000	6	0.001295454	1	1	1	1.165358	Ptprq	250000	10000	DFNA73, DFNB84A
chr10	107475000	chr10	107715000	4	0.03520694	1	1	1	1.216376	Ptprq	240000	10000	DFNA73, DFNB84A
chr10	107485000	chr10	107715000	2	0.3621237	1	1	1	1.268911	Ptprq	230000	10000	DFNA73, DFNB84A
chr10	107495000	chr10	107715000	3	0.1478554	1	1	1	1.32145	Ptprq	220000	10000	DFNA73, DFNB84A
chr10	107505000	chr10	107715000	5	0.01354124	1	1	1	1.381649	Ptprq	210000	10000	DFNA73, DFNB84A
chr10	107515000	chr10	107715000	2	0.4238328	1	1	1	1.445681	Ptprq	200000	10000	DFNA73, DFNB84A
chr10	107535000	chr10	107715000	2	0.4781835	1	1	1	1.609659	Ptprq	180000	10000	DFNA73, DFNB84A
chr10	107545000	chr10	107715000	1	0.8157023	1	1	1	1.691203	Ptprq	170000	10000	DFNA73, DFNB84A
chr10	107555000	chr10	107715000	2	0.5338118	1	1	1	1.788764	Ptprq	160000	10000	DFNA73, DFNB84A
chr10	107565000	chr10	107715000	4	0.1240766	1	1	1	1.892843	Ptprq	150000	10000	DFNA73, DFNB84A
chr10	107575000	chr10	107715000	2	0.5980453	1	1	1	2.015023	Ptprq	140000	10000	DFNA73, DFNB84A
chr10	107585000	chr10	107715000	3	0.3658199	1	1	1	2.157315	Ptprq	130000	10000	DFNA73, DFNB84A
chr10	107595000	chr10	107715000	4	0.2044516	1	1	1	2.318632	Ptprq	120000	10000	DFNA73, DFNB84A
chr10	107605000	chr10	107715000	2	0.7141316	1	1	1	2.506979	Ptprq	110000	10000	DFNA73, DFNB84A
chr10	107615000	chr10	107715000	4	0.2937695	1	1	1	2.735592	Ptprq	100000	10000	DFNA73, DFNB84A
chr10	107625000	chr10	107715000	3	0.5788922	1	1	1	3.009309	Ptprq	90000	10000	DFNA73, DFNB84A
chr10	107635000	chr10	107715000	4	0.4340998	1	1	1	3.365564	Ptprq	80000	10000	DFNA73, DFNB84A
chr10	107645000	chr10	107715000	5	0.3367364	1	1	1	3.823551	Ptprq	70000	10000	DFNA73, DFNB84A
chr10	107655000	chr10	107715000	4	0.6483792	1	1	1	4.44523	Ptprq	60000	10000	DFNA73, DFNB84A
chr10	107665000	chr10	107715000	9	0.09382262	1	1	1	5.355983	Ptprq	50000	10000	DFNA73, DFNB84A
chr10	107675000	chr10	107715000	10	0.1456588	1	1	1	6.75612	Ptprq	40000	10000	DFNA73, DFNB84A
chr10	107685000	chr10	107715000	13	0.1475856	1	1	1	9.305653	Ptprq	30000	10000	DFNA73, DFNB84A
chr10	107695000	chr10	107715000	18	0.2585807	1	1	1	15.087295	Ptprq	20000	10000	DFNA73, DFNB84A
chr10	107705000	chr10	107715000	40	0.7346108	1	1	1	43.744166	Ptprq	10000	10000	DFNA73, DFNB84A
chr10	107715000	chr10	107715000	62	0.9675636	1	1	1	77.315	Ptprq	0	10000	DFNA73, DFNB84A
chr10	103335000	chr10	107725000	1	0.01854704	1	1	1	0.018721	Ptprq	4390000	10000	DFNA73, DFNB84A
chr10	104855000	chr10	107725000	1	0.03748143	1	1	1	0.038202	Ptprq	2870000	10000	DFNA73, DFNB84A
chr10	105105000	chr10	107725000	1	0.04325956	1	1	1	0.044223	Ptprq	2620000	10000	DFNA73, DFNB84A
chr10	105335000	chr10	107725000	2	0.001276524	1	1	1	0.051399	Ptprq	2390000	10000	DFNA73, DFNB84A
chr10	105425000	chr10	107725000	1	0.05337993	1	1	1	0.054857	Ptprq	2300000	10000	DFNA73, DFNB84A
chr10	105485000	chr10	107725000	1	0.05579667	1	1	1	0.057414	Ptprq	2240000	10000	DFNA73, DFNB84A
chr10	105815000	chr10	107725000	1	0.07308839	1	1	1	0.075897	Ptprq	1910000	10000	DFNA73, DFNB84A
chr10	105825000	chr10	107725000	1	0.07373201	1	1	1	0.076592	Ptprq	1900000	10000	DFNA73, DFNB84A
chr10	105885000	chr10	107725000	1	0.0777572	1	1	1	0.080947	Ptprq	1840000	10000	DFNA73, DFNB84A
chr10	105905000	chr10	107725000	2	0.003219466	1	1	1	0.082472	Ptprq	1820000	10000	DFNA73, DFNB84A
chr10	105925000	chr10	107725000	1	0.08060017	1	1	1	0.084034	Ptprq	1800000	10000	DFNA73, DFNB84A
chr10	105955000	chr10	107725000	1	0.08281842	1	1	1	0.08645	Ptprq	1770000	10000	DFNA73, DFNB84A
chr10	105975000	chr10	107725000	1	0.08433896	1	1	1	0.088109	Ptprq	1750000	10000	DFNA73, DFNB84A
chr10	106065000	chr10	107725000	1	0.0916139	1	1	1	0.096086	Ptprq	1660000	10000	DFNA73, DFNB84A
chr10	106225000	chr10	107725000	1	0.106834	1	1	1	0.112983	Ptprq	1500000	10000	DFNA73, DFNB84A
chr10	106345000	chr10	107725000	1	0.1208704	1	1	1	0.128823	Ptprq	1380000	10000	DFNA73, DFNB84A
chr10	106405000	chr10	107725000	1	0.1289621	1	1	1	0.13807	Ptprq	1320000	10000	DFNA73, DFNB84A
chr10	106425000	chr10	107725000	1	0.131853	1	1	1	0.141394	Ptprq	1300000	10000	DFNA73, DFNB84A
chr10	106435000	chr10	107725000	1	0.1333381	1	1	1	0.143106	Ptprq	1290000	10000	DFNA73, DFNB84A
chr10	106445000	chr10	107725000	3	0.000454593	1	1	1	0.144853	Ptprq	1280000	10000	DFNA73, DFNB84A
chr10	106545000	chr10	107725000	2	0.01212522	1	1	1	0.164437	Ptprq	1180000	10000	DFNA73, DFNB84A
chr10	106575000	chr10	107725000	1	0.1573072	1	1	1	0.171153	Ptprq	1150000	10000	DFNA73, DFNB84A
chr10	106585000	chr10	107725000	2	0.01341641	1	1	1	0.173486	Ptprq	1140000	10000	DFNA73, DFNB84A
chr10	106595000	chr10	107725000	1	0.1612717	1	1	1	0.175868	Ptprq	1130000	10000	DFNA73, DFNB84A
chr10	106605000	chr10	107725000	1	0.1633088	1	1	1	0.1783	Ptprq	1120000	10000	DFNA73, DFNB84A
chr10	106615000	chr10	107725000	1	0.1653831	1	1	1	0.180783	Ptprq	1110000	10000	DFNA73, DFNB84A
chr10	106625000	chr10	107725000	3	0.000895398	1	1	1	0.183316	Ptprq	1100000	10000	DFNA73, DFNB84A
chr10	106635000	chr10	107725000	2	0.0152803	1	1	1	0.185901	Ptprq	1090000	10000	DFNA73, DFNB84A
chr10	106645000	chr10	107725000	2	0.01568992	1	1	1	0.18854	Ptprq	1080000	10000	DFNA73, DFNB84A
chr10	106695000	chr10	107725000	2	0.01794308	1	1	1	0.202552	Ptprq	1030000	10000	DFNA73, DFNB84A
chr10	106705000	chr10	107725000	1	0.1857784	1	1	1	0.205523	Ptprq	1020000	10000	DFNA73, DFNB84A
chr10	106755000	chr10	107725000	2	0.02114495	1	1	1	0.221231	Ptprq	970000	10000	DFNA73, DFNB84A
chr10	106785000	chr10	107725000	2	0.02296996	1	1	1	0.231345	Ptprq	940000	10000	DFNA73, DFNB84A
chr10	106805000	chr10	107725000	2	0.02427858	1	1	1	0.238392	Ptprq	920000	10000	DFNA73, DFNB84A
chr10	106855000	chr10	107725000	2	0.02800621	1	1	1	0.257654	Ptprq	870000	10000	DFNA73, DFNB84A
chr10	106875000	chr10	107725000	1	0.2337676	1	1	1	0.26627	Ptprq	850000	10000	DFNA73, DFNB84A
chr10	106895000	chr10	107725000	1	0.2408463	1	1	1	0.275551	Ptprq	830000	10000	DFNA73, DFNB84A
chr10	106905000	chr10	107725000	5	1.145775e-05	0.06087714	1	1	0.280471	Ptprq	820000	10000	DFNA73, DFNB84A
chr10	106945000	chr10	107725000	5	1.62703e-05	0.07663643	1	1	0.301918	Ptprq	780000	10000	DFNA73, DFNB84A
chr10	106955000	chr10	107725000	2	0.03857428	1	1	1	0.307308	Ptprq	770000	10000	DFNA73, DFNB84A
chr10	106965000	chr10	107725000	3	0.004029615	1	1	1	0.312459	Ptprq	760000	10000	DFNA73, DFNB84A
chr10	106975000	chr10	107725000	3	0.004210773	1	1	1	0.317464	Ptprq	750000	10000	DFNA73, DFNB84A
chr10	106985000	chr10	107725000	1	0.2757586	1	1	1	0.322631	Ptprq	740000	10000	DFNA73, DFNB84A
chr10	106995000	chr10	107725000	2	0.04342369	1	1	1	0.328278	Ptprq	730000	10000	DFNA73, DFNB84A
chr10	107035000	chr10	107725000	3	0.005786716	1	1	1	0.356341	Ptprq	690000	10000	DFNA73, DFNB84A
chr10	107055000	chr10	107725000	1	0.3087502	1	1	1	0.369254	Ptprq	670000	10000	DFNA73, DFNB84A
chr10	107065000	chr10	107725000	2	0.05520219	1	1	1	0.375872	Ptprq	660000	10000	DFNA73, DFNB84A
chr10	107095000	chr10	107725000	1	0.3293096	1	1	1	0.399448	Ptprq	630000	10000	DFNA73, DFNB84A
chr10	107115000	chr10	107725000	1	0.3410205	1	1	1	0.417063	Ptprq	610000	10000	DFNA73, DFNB84A
chr10	107135000	chr10	107725000	1	0.3526864	1	1	1	0.434924	Ptprq	590000	10000	DFNA73, DFNB84A
chr10	107175000	chr10	107725000	1	0.3794694	1	1	1	0.47718	Ptprq	550000	10000	DFNA73, DFNB84A
chr10	107185000	chr10	107725000	2	0.08681897	1	1	1	0.488774	Ptprq	540000	10000	DFNA73, DFNB84A
chr10	107205000	chr10	107725000	2	0.09344286	1	1	1	0.510624	Ptprq	520000	10000	DFNA73, DFNB84A
chr10	107215000	chr10	107725000	1	0.4067077	1	1	1	0.522068	Ptprq	510000	10000	DFNA73, DFNB84A
chr10	107225000	chr10	107725000	1	0.4141646	1	1	1	0.534716	Ptprq	500000	10000	DFNA73, DFNB84A
chr10	107235000	chr10	107725000	1	0.4223709	1	1	1	0.548823	Ptprq	490000	10000	DFNA73, DFNB84A
chr10	107255000	chr10	107725000	1	0.4406602	1	1	1	0.580998	Ptprq	470000	10000	DFNA73, DFNB84A
chr10	107265000	chr10	107725000	2	0.1208003	1	1	1	0.596653	Ptprq	460000	10000	DFNA73, DFNB84A
chr10	107275000	chr10	107725000	2	0.1256456	1	1	1	0.611328	Ptprq	450000	10000	DFNA73, DFNB84A
chr10	107285000	chr10	107725000	1	0.4654726	1	1	1	0.626372	Ptprq	440000	10000	DFNA73, DFNB84A
chr10	107295000	chr10	107725000	1	0.4740567	1	1	1	0.642562	Ptprq	430000	10000	DFNA73, DFNB84A
chr10	107315000	chr10	107725000	1	0.4928357	1	1	1	0.67892	Ptprq	410000	10000	DFNA73, DFNB84A
chr10	107335000	chr10	107725000	2	0.1632599	1	1	1	0.721352	Ptprq	390000	10000	DFNA73, DFNB84A
chr10	107355000	chr10	107725000	1	0.5369054	1	1	1	0.769824	Ptprq	370000	10000	DFNA73, DFNB84A
chr10	107375000	chr10	107725000	4	0.009771371	1	1	1	0.817606	Ptprq	350000	10000	DFNA73, DFNB84A
chr10	107385000	chr10	107725000	4	0.0107704	1	1	1	0.841669	Ptprq	340000	10000	DFNA73, DFNB84A
chr10	107395000	chr10	107725000	2	0.2156406	1	1	1	0.867475	Ptprq	330000	10000	DFNA73, DFNB84A
chr10	107405000	chr10	107725000	2	0.2261357	1	1	1	0.896222	Ptprq	320000	10000	DFNA73, DFNB84A
chr10	107415000	chr10	107725000	4	0.01489776	1	1	1	0.928197	Ptprq	310000	10000	DFNA73, DFNB84A
chr10	107425000	chr10	107725000	1	0.6181691	1	1	1	0.962777	Ptprq	300000	10000	DFNA73, DFNB84A
chr10	107435000	chr10	107725000	4	0.01894527	1	1	1	0.9993	Ptprq	290000	10000	DFNA73, DFNB84A
chr10	107445000	chr10	107725000	4	0.02135064	1	1	1	1.037143	Ptprq	280000	10000	DFNA73, DFNB84A
chr10	107455000	chr10	107725000	4	0.02404945	1	1	1	1.07661	Ptprq	270000	10000	DFNA73, DFNB84A
chr10	107465000	chr10	107725000	3	0.1034244	1	1	1	1.118926	Ptprq	260000	10000	DFNA73, DFNB84A
chr10	107475000	chr10	107725000	1	0.6881891	1	1	1	1.165358	Ptprq	250000	10000	DFNA73, DFNB84A
chr10	107485000	chr10	107725000	3	0.1240834	1	1	1	1.216376	Ptprq	240000	10000	DFNA73, DFNB84A
chr10	107495000	chr10	107725000	2	0.3621237	1	1	1	1.268911	Ptprq	230000	10000	DFNA73, DFNB84A
chr10	107515000	chr10	107725000	2	0.4018155	1	1	1	1.381649	Ptprq	210000	10000	DFNA73, DFNB84A
chr10	107525000	chr10	107725000	2	0.4238328	1	1	1	1.445681	Ptprq	200000	10000	DFNA73, DFNB84A
chr10	107535000	chr10	107725000	1	0.7821813	1	1	1	1.524092	Ptprq	190000	10000	DFNA73, DFNB84A
chr10	107545000	chr10	107725000	2	0.4781835	1	1	1	1.609659	Ptprq	180000	10000	DFNA73, DFNB84A
chr10	107555000	chr10	107725000	7	0.001821797	1	1	1	1.691203	Ptprq	170000	10000	DFNA73, DFNB84A
chr10	107565000	chr10	107725000	3	0.2663721	1	1	1	1.788764	Ptprq	160000	10000	DFNA73, DFNB84A
chr10	107575000	chr10	107725000	1	0.8493571	1	1	1	1.892843	Ptprq	150000	10000	DFNA73, DFNB84A
chr10	107585000	chr10	107725000	5	0.05401866	1	1	1	2.015023	Ptprq	140000	10000	DFNA73, DFNB84A
chr10	107595000	chr10	107725000	2	0.6349034	1	1	1	2.157315	Ptprq	130000	10000	DFNA73, DFNB84A
chr10	107605000	chr10	107725000	1	0.9015919	1	1	1	2.318632	Ptprq	120000	10000	DFNA73, DFNB84A
chr10	107615000	chr10	107725000	3	0.4579758	1	1	1	2.506979	Ptprq	110000	10000	DFNA73, DFNB84A
chr10	107625000	chr10	107725000	4	0.2937695	1	1	1	2.735592	Ptprq	100000	10000	DFNA73, DFNB84A
chr10	107635000	chr10	107725000	6	0.08485934	1	1	1	3.009309	Ptprq	90000	10000	DFNA73, DFNB84A
chr10	107645000	chr10	107725000	5	0.2494392	1	1	1	3.365564	Ptprq	80000	10000	DFNA73, DFNB84A
chr10	107655000	chr10	107725000	3	0.734886	1	1	1	3.823551	Ptprq	70000	10000	DFNA73, DFNB84A
chr10	107665000	chr10	107725000	5	0.45747	1	1	1	4.44523	Ptprq	60000	10000	DFNA73, DFNB84A
chr10	107675000	chr10	107725000	7	0.2914995	1	1	1	5.355983	Ptprq	50000	10000	DFNA73, DFNB84A
chr10	107685000	chr10	107725000	9	0.2397107	1	1	1	6.75612	Ptprq	40000	10000	DFNA73, DFNB84A
chr10	107695000	chr10	107725000	7	0.8196606	1	1	1	9.305653	Ptprq	30000	10000	DFNA73, DFNB84A
chr10	107705000	chr10	107725000	16	0.4408518	1	1	1	15.087295	Ptprq	20000	10000	DFNA73, DFNB84A
chr10	107715000	chr10	107725000	36	0.8966917	1	1	1	43.744166	Ptprq	10000	10000	DFNA73, DFNB84A
chr10	107725000	chr10	107725000	65	0.9307231	1	1	1	77.315	Ptprq	0	10000	DFNA73, DFNB84A
chr10	107715000	chr10	107735000	17	0.3442837	1	1	1	15.087295	Ptprq	20000	10000	DFNA73, DFNB84A
chr10	107725000	chr10	107735000	56	0.04182946	1	1	1	43.744166	Ptprq	10000	10000	DFNA73, DFNB84A
chr10	107715000	chr10	107745000	9	0.5838835	1	1	1	9.305653	Ptprq	30000	10000	DFNA73, DFNB84A
chr10	107725000	chr10	107745000	11	0.8857177	1	1	1	15.087295	Ptprq	20000	10000	DFNA73, DFNB84A
chr10	107715000	chr10	107755000	7	0.5133557	1	1	1	6.75612	Ptprq	40000	10000	DFNA73, DFNB84A
chr10	107725000	chr10	107755000	8	0.7106664	1	1	1	9.305653	Ptprq	30000	10000	DFNA73, DFNB84A
chr10	107715000	chr10	107765000	1	0.9952802	1	1	1	5.355983	Ptprq	50000	10000	DFNA73, DFNB84A
chr10	107725000	chr10	107765000	3	0.9644145	1	1	1	6.75612	Ptprq	40000	10000	DFNA73, DFNB84A
chr10	107715000	chr10	107775000	3	0.8201671	1	1	1	4.44523	Ptprq	60000	10000	DFNA73, DFNB84A
chr10	107725000	chr10	107775000	3	0.9023031	1	1	1	5.355983	Ptprq	50000	10000	DFNA73, DFNB84A
chr10	107715000	chr10	107785000	2	0.8946051	1	1	1	3.823551	Ptprq	70000	10000	DFNA73, DFNB84A
chr10	107725000	chr10	107785000	4	0.6483792	1	1	1	4.44523	Ptprq	60000	10000	DFNA73, DFNB84A
chr10	107715000	chr10	107795000	1	0.9654575	1	1	1	3.365564	Ptprq	80000	10000	DFNA73, DFNB84A
chr10	107725000	chr10	107795000	4	0.5313214	1	1	1	3.823551	Ptprq	70000	10000	DFNA73, DFNB84A
chr10	107725000	chr10	107805000	3	0.6535705	1	1	1	3.365564	Ptprq	80000	10000	DFNA73, DFNB84A
chr10	107715000	chr10	107815000	2	0.7577259	1	1	1	2.735592	Ptprq	100000	10000	DFNA73, DFNB84A
chr10	107715000	chr10	107825000	3	0.4579758	1	1	1	2.506979	Ptprq	110000	10000	DFNA73, DFNB84A
chr10	107725000	chr10	107825000	1	0.9351444	1	1	1	2.735592	Ptprq	100000	10000	DFNA73, DFNB84A
chr10	107725000	chr10	107845000	2	0.6734196	1	1	1	2.318632	Ptprq	120000	10000	DFNA73, DFNB84A
chr10	107725000	chr10	107865000	2	0.5980453	1	1	1	2.015023	Ptprq	140000	10000	DFNA73, DFNB84A
chr10	107725000	chr10	107885000	1	0.8328334	1	1	1	1.788764	Ptprq	160000	10000	DFNA73, DFNB84A
chr10	107715000	chr10	107895000	1	0.8000442	1	1	1	1.609659	Ptprq	180000	10000	DFNA73, DFNB84A
chr10	107715000	chr10	107905000	1	0.7821813	1	1	1	1.524092	Ptprq	190000	10000	DFNA73, DFNB84A
chr10	107725000	chr10	107905000	1	0.8000442	1	1	1	1.609659	Ptprq	180000	10000	DFNA73, DFNB84A
chr10	107725000	chr10	107915000	2	0.4502055	1	1	1	1.524092	Ptprq	190000	10000	DFNA73, DFNB84A
chr10	107715000	chr10	107925000	2	0.4018155	1	1	1	1.381649	Ptprq	210000	10000	DFNA73, DFNB84A
chr10	107725000	chr10	107935000	1	0.748836	1	1	1	1.381649	Ptprq	210000	10000	DFNA73, DFNB84A
chr10	107725000	chr10	107945000	1	0.7332517	1	1	1	1.32145	Ptprq	220000	10000	DFNA73, DFNB84A
chr10	107715000	chr10	107975000	1	0.6733695	1	1	1	1.118926	Ptprq	260000	10000	DFNA73, DFNB84A
chr10	107725000	chr10	107995000	2	0.2923977	1	1	1	1.07661	Ptprq	270000	10000	DFNA73, DFNB84A
chr10	107725000	chr10	108025000	1	0.6181691	1	1	1	0.962777	Ptprq	300000	10000	DFNA73, DFNB84A
chr10	107715000	chr10	108055000	3	0.05359966	1	1	1	0.841669	Ptprq	340000	10000	DFNA73, DFNB84A
chr10	107725000	chr10	108065000	1	0.5690094	1	1	1	0.841669	Ptprq	340000	10000	DFNA73, DFNB84A
chr10	107715000	chr10	108075000	1	0.5479898	1	1	1	0.794051	Ptprq	360000	10000	DFNA73, DFNB84A
chr10	107715000	chr10	108105000	1	0.5139052	1	1	1	0.721352	Ptprq	390000	10000	DFNA73, DFNB84A
chr10	107715000	chr10	108145000	1	0.4740567	1	1	1	0.642562	Ptprq	430000	10000	DFNA73, DFNB84A
chr10	107725000	chr10	108145000	2	0.1420402	1	1	1	0.660039	Ptprq	420000	10000	DFNA73, DFNB84A
chr10	107715000	chr10	108155000	1	0.4654726	1	1	1	0.626372	Ptprq	440000	10000	DFNA73, DFNB84A
chr10	107725000	chr10	108165000	1	0.4654726	1	1	1	0.626372	Ptprq	440000	10000	DFNA73, DFNB84A
chr10	107725000	chr10	108195000	2	0.1156848	1	1	1	0.580998	Ptprq	470000	10000	DFNA73, DFNB84A
chr10	107715000	chr10	108215000	1	0.4141646	1	1	1	0.534716	Ptprq	500000	10000	DFNA73, DFNB84A
chr10	107715000	chr10	108255000	1	0.3866223	1	1	1	0.488774	Ptprq	540000	10000	DFNA73, DFNB84A
chr10	107725000	chr10	108255000	1	0.3933259	1	1	1	0.499764	Ptprq	530000	10000	DFNA73, DFNB84A
chr10	107715000	chr10	108265000	1	0.3794694	1	1	1	0.47718	Ptprq	550000	10000	DFNA73, DFNB84A
chr10	107715000	chr10	108315000	1	0.3468826	1	1	1	0.425998	Ptprq	600000	10000	DFNA73, DFNB84A
chr10	107715000	chr10	108325000	1	0.3410205	1	1	1	0.417063	Ptprq	610000	10000	DFNA73, DFNB84A
chr10	107715000	chr10	108415000	1	0.2947566	1	1	1	0.349212	Ptprq	700000	10000	DFNA73, DFNB84A
chr10	107715000	chr10	108425000	1	0.2895392	1	1	1	0.341842	Ptprq	710000	10000	DFNA73, DFNB84A
chr10	107725000	chr10	108425000	1	0.2947566	1	1	1	0.349212	Ptprq	700000	10000	DFNA73, DFNB84A
chr10	107715000	chr10	108435000	1	0.2844537	1	1	1	0.334709	Ptprq	720000	10000	DFNA73, DFNB84A
chr10	107725000	chr10	108435000	1	0.2895392	1	1	1	0.341842	Ptprq	710000	10000	DFNA73, DFNB84A
chr10	107725000	chr10	108445000	1	0.2844537	1	1	1	0.334709	Ptprq	720000	10000	DFNA73, DFNB84A
chr10	107725000	chr10	108475000	2	0.04089552	1	1	1	0.317464	Ptprq	750000	10000	DFNA73, DFNB84A
chr10	107725000	chr10	108625000	2	0.02567997	1	1	1	0.245766	Ptprq	900000	10000	DFNA73, DFNB84A
chr10	107715000	chr10	108645000	1	0.2092973	1	1	1	0.234833	Ptprq	930000	10000	DFNA73, DFNB84A
chr10	107725000	chr10	108665000	1	0.2065341	1	1	1	0.231345	Ptprq	940000	10000	DFNA73, DFNB84A
chr10	107725000	chr10	108935000	1	0.1462614	1	1	1	0.15813	Ptprq	1210000	10000	DFNA73, DFNB84A
chr10	107725000	chr10	109255000	1	0.1037079	1	1	1	0.109489	Ptprq	1530000	10000	DFNA73, DFNB84A
chr10	107725000	chr10	109565000	1	0.0777572	1	1	1	0.080947	Ptprq	1840000	10000	DFNA73, DFNB84A
chr10	107725000	chr10	109755000	1	0.06594544	1	1	1	0.06822	Ptprq	2030000	10000	DFNA73, DFNB84A
chr10	107715000	chr10	110405000	1	0.04151397	1	1	1	0.0424	Ptprq	2690000	10000	DFNA73, DFNB84A
chr10	107725000	chr10	110475000	1	0.04010668	1	1	1	0.040933	Ptprq	2750000	10000	DFNA73, DFNB84A
chr10	107725000	chr10	110605000	1	0.03727311	1	1	1	0.037986	Ptprq	2880000	10000	DFNA73, DFNB84A
chr10	107725000	chr10	110635000	1	0.03665749	1	1	1	0.037346	Ptprq	2910000	10000	DFNA73, DFNB84A
chr10	107715000	chr10	110855000	1	0.03237895	1	1	1	0.032915	Ptprq	3140000	10000	DFNA73, DFNB84A
chr10	107725000	chr10	111035000	2	0.000444646	1	1	1	0.030122	Ptprq	3310000	10000	DFNA73, DFNB84A
chr10	107725000	chr10	112045000	1	0.01903804	1	1	1	0.019222	Ptprq	4320000	10000	DFNA73, DFNB84A
chr10	3735000	chr10	120875000	1	0.002142662	1	1	1	0.002145	Msrb3	117140000	10000	DFNB74
chr10	3585000	chr10	120895000	1	0.002138787	1	1	1	0.002141	Msrb3	117310000	10000	DFNB74
chr10	4245000	chr10	120895000	1	0.002153744	1	1	1	0.002156	Msrb3	116650000	10000	DFNB74
chr10	7585000	chr10	120965000	1	0.00222456	1	1	1	0.002227	Lrp11	113380000	10000
chr10	17135000	chr10	120895000	1	0.00240793	1	1	1	0.002411	Msrb3	103760000	10000	DFNB74
chr10	18225000	chr10	120895000	1	0.002427016	1	1	1	0.00243	Msrb3	102670000	10000	DFNB74
chr10	20765000	chr10	120875000	1	0.002470987	1	1	1	0.002474	Msrb3	100110000	10000	DFNB74
chr10	23225000	chr10	120875000	1	0.002512417	1	1	1	0.002516	Msrb3	97650000	10000	DFNB74
chr10	20965000	chr10	120895000	1	0.002474041	1	1	1	0.002477	Msrb3	99930000	10000	DFNB74
chr10	26455000	chr10	120895000	1	0.00256587	1	1	1	0.002569	Msrb3	94440000	10000	DFNB74
chr10	43055000	chr10	120875000	1	0.002861209	1	1	1	0.002865	Msrb3	77820000	10000	DFNB74
chr10	43265000	chr10	120875000	1	0.002865426	1	1	1	0.00287	Msrb3	77610000	10000	DFNB74
chr10	40915000	chr10	120895000	1	0.00281884	1	1	1	0.002823	Msrb3	79980000	10000	DFNB74
chr10	41325000	chr10	120895000	2	3.999021e-06	0.0319863	1	1	0.002831	Msrb3	79570000	10000	DFNB74
chr10	53375000	chr10	112585000	1	0.003330416	1	1	1	0.003336	Cep85l	59210000	10000
chr10	53385000	chr10	115365000	1	0.003245576	1	1	1	0.003251	Cep85l	61980000	10000
chr10	53355000	chr10	118075000	1	0.003167611	1	1	1	0.003173	Cep85l	64720000	10000
chr10	47485000	chr10	120875000	1	0.002954307	1	1	1	0.002959	Msrb3	73390000	10000	DFNB74
chr10	48785000	chr10	120895000	1	0.00298299	1	1	1	0.002987	Msrb3	72110000	10000	DFNB74
chr10	49455000	chr10	120895000	1	0.002998357	1	1	1	0.003003	Msrb3	71440000	10000	DFNB74
chr10	59305000	chr10	120875000	1	0.003257739	1	1	1	0.003263	Msrb3	61570000	10000	DFNB74
chr10	61565000	chr10	120875000	1	0.003327242	1	1	1	0.003333	Msrb3	59310000	10000	DFNB74
chr10	59305000	chr10	120895000	1	0.003257143	1	1	1	0.003262	Msrb3	61590000	10000	DFNB74
chr10	60915000	chr10	120895000	1	0.003306196	1	1	1	0.003312	Msrb3	59980000	10000	DFNB74
chr10	60925000	chr10	120895000	1	0.003306507	1	1	1	0.003312	Msrb3	59970000	10000	DFNB74
chr10	61675000	chr10	120895000	1	0.003330099	1	1	1	0.003336	Msrb3	59220000	10000	DFNB74
chr10	61695000	chr10	120895000	1	0.003330734	1	1	1	0.003336	Msrb3	59200000	10000	DFNB74
chr10	62365000	chr10	120895000	1	0.003352228	1	1	1	0.003358	Msrb3	58530000	10000	DFNB74
chr10	68515000	chr10	120895000	1	0.003568729	1	1	1	0.003575	Msrb3	52380000	10000	DFNB74
chr10	69395000	chr10	120895000	1	0.003602733	1	1	1	0.003609	Msrb3	51500000	10000	DFNB74
chr10	81625000	chr10	113615000	1	0.00459351	1	1	1	0.004604	Ankrd24	31990000	10000
chr10	81625000	chr10	115605000	1	0.004469021	1	1	1	0.004479	Ankrd24	33980000	10000
chr10	81625000	chr10	116995000	1	0.004385601	1	1	1	0.004395	Ankrd24	35370000	10000
chr10	81625000	chr10	117025000	1	0.004383831	1	1	1	0.004393	Ankrd24	35400000	10000
chr10	81345000	chr10	117345000	1	0.004348705	1	1	1	0.004358	Gipc3	36000000	10000	DFNB15/72/95
chr10	81625000	chr10	117445000	1	0.004359189	1	1	1	0.004369	Ankrd24	35820000	10000
chr10	81345000	chr10	117805000	1	0.004322119	1	1	1	0.004331	Gipc3	36460000	10000	DFNB15/72/95
chr10	81345000	chr10	118015000	1	0.004310081	1	1	1	0.004319	Gipc3	36670000	10000	DFNB15/72/95
chr10	81345000	chr10	118155000	1	0.00430209	1	1	1	0.004311	Gipc3	36810000	10000	DFNB15/72/95
chr10	81345000	chr10	118455000	1	0.004285058	1	1	1	0.004294	Gipc3	37110000	10000	DFNB15/72/95
chr10	81625000	chr10	119765000	2	8.948608e-06	0.05198663	1	1	0.004236	Ankrd24	38140000	10000
chr10	81625000	chr10	119875000	1	0.004221468	1	1	1	0.00423	Ankrd24	38250000	10000
chr10	81625000	chr10	119915000	1	0.004219269	1	1	1	0.004228	Ankrd24	38290000	10000
chr10	76325000	chr10	120875000	1	0.003900941	1	1	1	0.003909	Msrb3	44550000	10000	DFNB74
chr10	77855000	chr10	120875000	1	0.003974146	1	1	1	0.003982	Msrb3	43020000	10000	DFNB74
chr10	80195000	chr10	120875000	1	0.004091773	1	1	1	0.0041	Msrb3	40680000	10000	DFNB74
chr10	80955000	chr10	120875000	1	0.004131494	1	1	1	0.00414	Msrb3	39920000	10000	DFNB74
chr10	81205000	chr10	120875000	1	0.004144726	1	1	1	0.004153	Msrb3	39670000	10000	DFNB74
chr10	81415000	chr10	120875000	1	0.004155905	1	1	1	0.004165	Msrb3	39460000	10000	DFNB74
chr10	82355000	chr10	120875000	1	0.004206667	1	1	1	0.004216	Msrb3	38520000	10000	DFNB74
chr10	83885000	chr10	120875000	1	0.004291855	1	1	1	0.004301	Msrb3	36990000	10000	DFNB74
chr10	78265000	chr10	120895000	1	0.003993269	1	1	1	0.004001	Msrb3	42630000	10000	DFNB74
chr10	79735000	chr10	120895000	1	0.004067073	1	1	1	0.004075	Msrb3	41160000	10000	DFNB74
chr10	80215000	chr10	120895000	1	0.004091773	1	1	1	0.0041	Msrb3	40680000	10000	DFNB74
chr10	81315000	chr10	120895000	1	0.00414951	1	1	1	0.004158	Msrb3	39580000	10000	DFNB74
chr10	82475000	chr10	120895000	2	8.883533e-06	0.05178523	1	1	0.004221	Msrb3	38420000	10000	DFNB74
chr10	82815000	chr10	120895000	1	0.004230838	1	1	1	0.00424	Msrb3	38080000	10000	DFNB74
chr10	82895000	chr10	120895000	1	0.004235261	1	1	1	0.004244	Msrb3	38000000	10000	DFNB74
chr10	83495000	chr10	120895000	1	0.004268712	1	1	1	0.004278	Msrb3	37400000	10000	DFNB74
chr10	81625000	chr10	120925000	1	0.004164462	1	1	1	0.004173	Ankrd24	39300000	10000
chr10	81625000	chr10	121005000	1	0.00416018	1	1	1	0.004169	Ankrd24	39380000	10000
chr10	81625000	chr10	121245000	1	0.004147383	1	1	1	0.004156	Ankrd24	39620000	10000
chr10	89255000	chr10	112235000	1	0.005275945	1	1	1	0.00529	Ano4	22980000	10000
chr10	89255000	chr10	113985000	1	0.005123502	1	1	1	0.005137	Ano4	24730000	10000
chr10	84275000	chr10	120875000	1	0.004314087	1	1	1	0.004323	Msrb3	36600000	10000	DFNB74
chr10	85155000	chr10	120875000	1	0.004365034	1	1	1	0.004375	Msrb3	35720000	10000	DFNB74
chr10	86145000	chr10	120875000	1	0.004423664	1	1	1	0.004433	Msrb3	34730000	10000	DFNB74
chr10	93345000	chr10	120895000	1	0.004900302	1	1	1	0.004912	Msrb3	27550000	10000	DFNB74
chr10	93785000	chr10	120875000	1	0.004934996	1	1	1	0.004947	Msrb3	27090000	10000	DFNB74
chr10	93995000	chr10	120875000	1	0.004951045	1	1	1	0.004963	Msrb3	26880000	10000	DFNB74
chr10	102235000	chr10	120875000	1	0.005709385	1	1	1	0.005726	Msrb3	18640000	10000	DFNB74
chr10	93535000	chr10	120895000	1	0.004914557	1	1	1	0.004927	Msrb3	27360000	10000	DFNB74
chr10	93765000	chr10	120895000	1	0.004931955	1	1	1	0.004944	Msrb3	27130000	10000	DFNB74
chr10	94445000	chr10	120895000	1	0.00498433	1	1	1	0.004997	Msrb3	26450000	10000	DFNB74
chr10	94675000	chr10	120895000	1	0.005002372	1	1	1	0.005015	Msrb3	26220000	10000	DFNB74
chr10	95875000	chr10	120895000	2	1.302374e-05	0.06613532	1	1	0.005112	Msrb3	25020000	10000	DFNB74
chr10	96005000	chr10	120895000	1	0.005110129	1	1	1	0.005123	Msrb3	24890000	10000	DFNB74
chr10	96085000	chr10	120895000	1	0.005116804	1	1	1	0.00513	Msrb3	24810000	10000	DFNB74
chr10	99235000	chr10	120895000	1	0.005398938	1	1	1	0.005414	Msrb3	21660000	10000	DFNB74
chr10	107725000	chr10	112585000	1	0.01584948	1	1	1	0.015976	Ptprq	4860000	10000	DFNA73, DFNB84A
chr10	107715000	chr10	114025000	1	0.01137361	1	1	1	0.011439	Ptprq	6310000	10000	DFNA73, DFNB84A
chr10	107725000	chr10	114435000	1	0.01063995	1	1	1	0.010697	Ptprq	6710000	10000	DFNA73, DFNB84A
chr10	107725000	chr10	115505000	1	0.009324258	1	1	1	0.009368	Ptprq	7780000	10000	DFNA73, DFNB84A
chr10	107715000	chr10	115795000	1	0.009073994	1	1	1	0.009115	Ptprq	8080000	10000	DFNA73, DFNB84A
chr10	107715000	chr10	117265000	1	0.008132382	1	1	1	0.008166	Ptprq	9550000	10000	DFNA73, DFNB84A
chr10	107725000	chr10	118285000	2	2.906162e-05	0.120498	1	1	0.007643	Ptprq	10560000	10000	DFNA73, DFNB84A
chr10	111325000	chr10	120895000	1	0.008121222	1	1	1	0.008154	Msrb3	9570000	10000	DFNB74
chr10	116315000	chr10	120875000	1	0.01745726	1	1	1	0.017611	Msrb3	4560000	10000	DFNB74
chr10	117255000	chr10	120875000	2	0.000329611	0.9844023	1	1	0.025898	Msrb3	3620000	10000	DFNB74
chr10	118385000	chr10	120875000	1	0.04688483	1	1	1	0.04802	Msrb3	2490000	10000	DFNB74
chr10	118635000	chr10	120875000	1	0.05579667	1	1	1	0.057414	Msrb3	2240000	10000	DFNB74
chr10	118845000	chr10	120875000	1	0.06594544	1	1	1	0.06822	Msrb3	2030000	10000	DFNB74
chr10	119205000	chr10	120875000	2	0.004250009	1	1	1	0.095155	Msrb3	1670000	10000	DFNB74
chr10	119225000	chr10	120875000	1	0.0924707	1	1	1	0.097029	Msrb3	1650000	10000	DFNB74
chr10	119275000	chr10	120875000	1	0.09692628	1	1	1	0.101951	Msrb3	1600000	10000	DFNB74
chr10	119395000	chr10	120875000	1	0.108998	1	1	1	0.115409	Msrb3	1480000	10000	DFNB74
chr10	119445000	chr10	120875000	1	0.1147057	1	1	1	0.121835	Msrb3	1430000	10000	DFNB74
chr10	119485000	chr10	120875000	1	0.1195987	1	1	1	0.127377	Msrb3	1390000	10000	DFNB74
chr10	119575000	chr10	120875000	1	0.131853	1	1	1	0.141394	Msrb3	1300000	10000	DFNB74
chr10	119625000	chr10	120875000	1	0.139559	1	1	1	0.15031	Msrb3	1250000	10000	DFNB74
chr10	119745000	chr10	120875000	1	0.1612717	1	1	1	0.175868	Msrb3	1130000	10000	DFNB74
chr10	119875000	chr10	120875000	2	0.01947222	1	1	1	0.211635	Msrb3	1000000	10000	DFNB74
chr10	119925000	chr10	120875000	2	0.02234416	1	1	1	0.227916	Msrb3	950000	10000	DFNB74
chr10	119935000	chr10	120875000	1	0.2065341	1	1	1	0.231345	Msrb3	940000	10000	DFNB74
chr10	119945000	chr10	120875000	1	0.2092973	1	1	1	0.234833	Msrb3	930000	10000	DFNB74
chr10	119995000	chr10	120875000	2	0.02719685	1	1	1	0.253565	Msrb3	880000	10000	DFNB74
chr10	120025000	chr10	120875000	2	0.02974307	1	1	1	0.26627	Msrb3	850000	10000	DFNB74
chr10	120085000	chr10	120875000	1	0.25652	1	1	1	0.296413	Msrb3	790000	10000	DFNB74
chr10	120105000	chr10	120875000	1	0.2645761	1	1	1	0.307308	Msrb3	770000	10000	DFNB74
chr10	120115000	chr10	120875000	1	0.2683546	1	1	1	0.312459	Msrb3	760000	10000	DFNB74
chr10	120155000	chr10	120875000	1	0.2844537	1	1	1	0.334709	Msrb3	720000	10000	DFNB74
chr10	120175000	chr10	120875000	4	0.000469395	1	1	1	0.349212	Msrb3	700000	10000	DFNB74
chr10	120185000	chr10	120875000	2	0.05024413	1	1	1	0.356341	Msrb3	690000	10000	DFNB74
chr10	120195000	chr10	120875000	1	0.3043507	1	1	1	0.36291	Msrb3	680000	10000	DFNB74
chr10	120205000	chr10	120875000	1	0.3087502	1	1	1	0.369254	Msrb3	670000	10000	DFNB74
chr10	120215000	chr10	120875000	2	0.05520219	1	1	1	0.375872	Msrb3	660000	10000	DFNB74
chr10	120225000	chr10	120875000	5	5.008041e-05	0.1910071	1	1	0.383155	Msrb3	650000	10000	DFNB74
chr10	120235000	chr10	120875000	32	2.328291e-49	4.753438e-44	1	1	0.391062	Msrb3	640000	10000	DFNB74
chr10	120245000	chr10	120875000	7	2.272087e-07	0.002536806	1	1	0.399448	Msrb3	630000	10000	DFNB74
chr10	120255000	chr10	120875000	10	2.441654e-11	6.351101e-07	1	1	0.408164	Msrb3	620000	10000	DFNB74
chr10	120265000	chr10	120875000	14	3.74549e-17	1.940555e-12	1	1	0.417063	Msrb3	610000	10000	DFNB74
chr10	120275000	chr10	120875000	5	8.212689e-05	0.2957333	1	1	0.425998	Msrb3	600000	10000	DFNB74
chr10	120285000	chr10	120875000	10	4.497266e-11	1.09384e-06	1	1	0.434924	Msrb3	590000	10000	DFNB74
chr10	120295000	chr10	120875000	11	2.216297e-12	6.914863e-08	1	1	0.4442	Msrb3	580000	10000	DFNB74
chr10	120305000	chr10	120875000	13	3.698323e-15	1.578501e-10	1	1	0.454286	Msrb3	570000	10000	DFNB74
chr10	120325000	chr10	120875000	4	0.001479396	1	1	1	0.47718	Msrb3	550000	10000	DFNB74
chr10	120335000	chr10	120875000	1	0.3866223	1	1	1	0.488774	Msrb3	540000	10000	DFNB74
chr10	120345000	chr10	120875000	2	0.0901323	1	1	1	0.499764	Msrb3	530000	10000	DFNB74
chr10	120355000	chr10	120875000	4	0.001889467	1	1	1	0.510624	Msrb3	520000	10000	DFNB74
chr10	120365000	chr10	120875000	4	0.002046154	1	1	1	0.522068	Msrb3	510000	10000	DFNB74
chr10	120375000	chr10	120875000	3	0.01715728	1	1	1	0.534716	Msrb3	500000	10000	DFNB74
chr10	120385000	chr10	120875000	2	0.1053546	1	1	1	0.548823	Msrb3	490000	10000	DFNB74
chr10	120395000	chr10	120875000	1	0.4313626	1	1	1	0.564512	Msrb3	480000	10000	DFNB74
chr10	120405000	chr10	120875000	3	0.02127979	1	1	1	0.580998	Msrb3	470000	10000	DFNB74
chr10	120415000	chr10	120875000	5	0.000384659	1	1	1	0.596653	Msrb3	460000	10000	DFNB74
chr10	120425000	chr10	120875000	5	0.000429152	1	1	1	0.611328	Msrb3	450000	10000	DFNB74
chr10	120435000	chr10	120875000	6	4.918611e-05	0.1881287	1	1	0.626372	Msrb3	440000	10000	DFNB74
chr10	120445000	chr10	120875000	2	0.1361056	1	1	1	0.642562	Msrb3	430000	10000	DFNB74
chr10	120455000	chr10	120875000	3	0.029461	1	1	1	0.660039	Msrb3	420000	10000	DFNB74
chr10	120465000	chr10	120875000	3	0.03162727	1	1	1	0.67892	Msrb3	410000	10000	DFNB74
chr10	120485000	chr10	120875000	6	0.000105882	0.3614462	1	1	0.721352	Msrb3	390000	10000	DFNB74
chr10	120495000	chr10	120875000	4	0.007130507	1	1	1	0.745097	Msrb3	380000	10000	DFNB74
chr10	120505000	chr10	120875000	2	0.1804041	1	1	1	0.769824	Msrb3	370000	10000	DFNB74
chr10	120515000	chr10	120875000	5	0.001366227	1	1	1	0.794051	Msrb3	360000	10000	DFNB74
chr10	120525000	chr10	120875000	2	0.1975501	1	1	1	0.817606	Msrb3	350000	10000	DFNB74
chr10	120535000	chr10	120875000	5	0.001758386	1	1	1	0.841669	Msrb3	340000	10000	DFNB74
chr10	120545000	chr10	120875000	3	0.05760876	1	1	1	0.867475	Msrb3	330000	10000	DFNB74
chr10	120555000	chr10	120875000	3	0.06223636	1	1	1	0.896222	Msrb3	320000	10000	DFNB74
chr10	120565000	chr10	120875000	1	0.6047344	1	1	1	0.928197	Msrb3	310000	10000	DFNB74
chr10	120575000	chr10	120875000	3	0.07358366	1	1	1	0.962777	Msrb3	300000	10000	DFNB74
chr10	120585000	chr10	120875000	3	0.08017269	1	1	1	0.9993	Msrb3	290000	10000	DFNB74
chr10	120595000	chr10	120875000	4	0.02135064	1	1	1	1.037143	Msrb3	280000	10000	DFNB74
chr10	120605000	chr10	120875000	5	0.004974806	1	1	1	1.07661	Msrb3	270000	10000	DFNB74
chr10	120615000	chr10	120875000	5	0.005829281	1	1	1	1.118926	Msrb3	260000	10000	DFNB74
chr10	120625000	chr10	120875000	3	0.1130887	1	1	1	1.165358	Msrb3	250000	10000	DFNB74
chr10	120635000	chr10	120875000	2	0.3432833	1	1	1	1.216376	Msrb3	240000	10000	DFNB74
chr10	120655000	chr10	120875000	2	0.3807572	1	1	1	1.32145	Msrb3	220000	10000	DFNB74
chr10	120675000	chr10	120875000	2	0.4238328	1	1	1	1.445681	Msrb3	200000	10000	DFNB74
chr10	120685000	chr10	120875000	2	0.4502055	1	1	1	1.524092	Msrb3	190000	10000	DFNB74
chr10	120695000	chr10	120875000	7	0.001381808	1	1	1	1.609659	Msrb3	180000	10000	DFNB74
chr10	120705000	chr10	120875000	7	0.001821797	1	1	1	1.691203	Msrb3	170000	10000	DFNB74
chr10	120715000	chr10	120875000	5	0.03559989	1	1	1	1.788764	Msrb3	160000	10000	DFNB74
chr10	120725000	chr10	120875000	7	0.003376732	1	1	1	1.892843	Msrb3	150000	10000	DFNB74
chr10	120735000	chr10	120875000	4	0.1455976	1	1	1	2.015023	Msrb3	140000	10000	DFNB74
chr10	120745000	chr10	120875000	3	0.3658199	1	1	1	2.157315	Msrb3	130000	10000	DFNB74
chr10	120755000	chr10	120875000	3	0.4088959	1	1	1	2.318632	Msrb3	120000	10000	DFNB74
chr10	120765000	chr10	120875000	3	0.4579758	1	1	1	2.506979	Msrb3	110000	10000	DFNB74
chr10	120775000	chr10	120875000	1	0.9351444	1	1	1	2.735592	Msrb3	100000	10000	DFNB74
chr10	120785000	chr10	120875000	2	0.8022378	1	1	1	3.009309	Msrb3	90000	10000	DFNB74
chr10	120795000	chr10	120875000	2	0.8492024	1	1	1	3.365564	Msrb3	80000	10000	DFNB74
chr10	120805000	chr10	120875000	4	0.5313214	1	1	1	3.823551	Msrb3	70000	10000	DFNB74
chr10	120815000	chr10	120875000	6	0.2877429	1	1	1	4.44523	Msrb3	60000	10000	DFNB74
chr10	120825000	chr10	120875000	7	0.2914995	1	1	1	5.355983	Msrb3	50000	10000	DFNB74
chr10	120835000	chr10	120875000	8	0.3649996	1	1	1	6.75612	Msrb3	40000	10000	DFNB74
chr10	120845000	chr10	120875000	2	0.9990631	1	1	1	9.305653	Msrb3	30000	10000	DFNB74
chr10	120855000	chr10	120875000	16	0.4408518	1	1	1	15.087295	Msrb3	20000	10000	DFNB74
chr10	120865000	chr10	120875000	43	0.5649866	1	1	1	43.744166	Msrb3	10000	10000	DFNB74
chr10	120875000	chr10	120875000	83	0.2735727	1	1	1	77.315	Msrb3	0	10000	DFNB74
chr10	120875000	chr10	120885000	51	0.1535395	1	1	1	43.744166	Msrb3	10000	10000	DFNB74
chr10	112645000	chr10	120895000	1	0.008946683	1	1	1	0.008987	Msrb3	8250000	10000	DFNB74
chr10	116445000	chr10	120895000	1	0.01814625	1	1	1	0.018313	Msrb3	4450000	10000	DFNB74
chr10	117005000	chr10	120895000	1	0.02266837	1	1	1	0.022929	Msrb3	3890000	10000	DFNB74
chr10	117395000	chr10	120895000	1	0.02704156	1	1	1	0.027414	Msrb3	3500000	10000	DFNB74
chr10	117585000	chr10	120895000	1	0.02967242	1	1	1	0.030122	Msrb3	3310000	10000	DFNB74
chr10	117815000	chr10	120895000	1	0.03342301	1	1	1	0.033994	Msrb3	3080000	10000	DFNB74
chr10	117865000	chr10	120895000	1	0.0343309	1	1	1	0.034934	Msrb3	3030000	10000	DFNB74
chr10	117935000	chr10	120895000	1	0.03566209	1	1	1	0.036314	Msrb3	2960000	10000	DFNB74
chr10	118005000	chr10	120895000	2	0.000695606	1	1	1	0.037771	Msrb3	2890000	10000	DFNB74
chr10	118175000	chr10	120895000	1	0.04080124	1	1	1	0.041657	Msrb3	2720000	10000	DFNB74
chr10	118375000	chr10	120895000	1	0.04599747	1	1	1	0.047089	Msrb3	2520000	10000	DFNB74
chr10	118495000	chr10	120895000	1	0.04975963	1	1	1	0.05104	Msrb3	2400000	10000	DFNB74
chr10	118585000	chr10	120895000	1	0.05299573	1	1	1	0.054452	Msrb3	2310000	10000	DFNB74
chr10	118635000	chr10	120895000	1	0.05496936	1	1	1	0.056538	Msrb3	2260000	10000	DFNB74
chr10	118655000	chr10	120895000	1	0.05579667	1	1	1	0.057414	Msrb3	2240000	10000	DFNB74
chr10	118835000	chr10	120895000	1	0.06432041	1	1	1	0.066482	Msrb3	2060000	10000	DFNB74
chr10	118845000	chr10	120895000	1	0.06485521	1	1	1	0.067054	Msrb3	2050000	10000	DFNB74
chr10	118855000	chr10	120895000	1	0.06539687	1	1	1	0.067633	Msrb3	2040000	10000	DFNB74
chr10	118935000	chr10	120895000	1	0.06998386	1	1	1	0.072553	Msrb3	1960000	10000	DFNB74
chr10	118945000	chr10	120895000	1	0.0705898	1	1	1	0.073205	Msrb3	1950000	10000	DFNB74
chr10	118995000	chr10	120895000	1	0.07373201	1	1	1	0.076592	Msrb3	1900000	10000	DFNB74
chr10	119005000	chr10	120895000	1	0.07438332	1	1	1	0.077295	Msrb3	1890000	10000	DFNB74
chr10	119225000	chr10	120895000	2	0.004250009	1	1	1	0.095155	Msrb3	1670000	10000	DFNB74
chr10	119245000	chr10	120895000	1	0.0924707	1	1	1	0.097029	Msrb3	1650000	10000	DFNB74
chr10	119255000	chr10	120895000	1	0.09333847	1	1	1	0.097986	Msrb3	1640000	10000	DFNB74
chr10	119415000	chr10	120895000	2	0.006168695	1	1	1	0.115409	Msrb3	1480000	10000	DFNB74
chr10	119485000	chr10	120895000	1	0.1171144	1	1	1	0.12456	Msrb3	1410000	10000	DFNB74
chr10	119535000	chr10	120895000	1	0.1234767	1	1	1	0.131792	Msrb3	1360000	10000	DFNB74
chr10	119545000	chr10	120895000	1	0.1248128	1	1	1	0.133317	Msrb3	1350000	10000	DFNB74
chr10	119575000	chr10	120895000	1	0.1289621	1	1	1	0.13807	Msrb3	1320000	10000	DFNB74
chr10	119585000	chr10	120895000	1	0.1303946	1	1	1	0.139716	Msrb3	1310000	10000	DFNB74
chr10	119625000	chr10	120895000	1	0.1363911	1	1	1	0.146635	Msrb3	1270000	10000	DFNB74
chr10	119655000	chr10	120895000	1	0.1411878	1	1	1	0.152205	Msrb3	1240000	10000	DFNB74
chr10	119665000	chr10	120895000	1	0.1428474	1	1	1	0.154139	Msrb3	1230000	10000	DFNB74
chr10	119715000	chr10	120895000	2	0.01212522	1	1	1	0.164437	Msrb3	1180000	10000	DFNB74
chr10	119725000	chr10	120895000	1	0.1534865	1	1	1	0.166629	Msrb3	1170000	10000	DFNB74
chr10	119745000	chr10	120895000	1	0.1573072	1	1	1	0.171153	Msrb3	1150000	10000	DFNB74
chr10	119775000	chr10	120895000	1	0.1633088	1	1	1	0.1783	Msrb3	1120000	10000	DFNB74
chr10	119815000	chr10	120895000	1	0.1718325	1	1	1	0.18854	Msrb3	1080000	10000	DFNB74
chr10	119835000	chr10	120895000	1	0.1763241	1	1	1	0.193978	Msrb3	1060000	10000	DFNB74
chr10	119865000	chr10	120895000	1	0.1833558	1	1	1	0.202552	Msrb3	1030000	10000	DFNB74
chr10	119895000	chr10	120895000	1	0.1907399	1	1	1	0.211635	Msrb3	1000000	10000	DFNB74
chr10	119925000	chr10	120895000	1	0.1984688	1	1	1	0.221231	Msrb3	970000	10000	DFNB74
chr10	119945000	chr10	120895000	3	0.001664809	1	1	1	0.227916	Msrb3	950000	10000	DFNB74
chr10	119955000	chr10	120895000	1	0.2065341	1	1	1	0.231345	Msrb3	940000	10000	DFNB74
chr10	119985000	chr10	120895000	1	0.2149689	1	1	1	0.242032	Msrb3	910000	10000	DFNB74
chr10	119995000	chr10	120895000	2	0.02567997	1	1	1	0.245766	Msrb3	900000	10000	DFNB74
chr10	120005000	chr10	120895000	1	0.2208928	1	1	1	0.249607	Msrb3	890000	10000	DFNB74
chr10	120075000	chr10	120895000	2	0.03269661	1	1	1	0.280471	Msrb3	820000	10000	DFNB74
chr10	120105000	chr10	120895000	1	0.25652	1	1	1	0.296413	Msrb3	790000	10000	DFNB74
chr10	120125000	chr10	120895000	2	0.03857428	1	1	1	0.307308	Msrb3	770000	10000	DFNB74
chr10	120145000	chr10	120895000	1	0.2720069	1	1	1	0.317464	Msrb3	750000	10000	DFNB74
chr10	120155000	chr10	120895000	1	0.2757586	1	1	1	0.322631	Msrb3	740000	10000	DFNB74
chr10	120165000	chr10	120895000	3	0.004618935	1	1	1	0.328278	Msrb3	730000	10000	DFNB74
chr10	120175000	chr10	120895000	2	0.04495392	1	1	1	0.334709	Msrb3	720000	10000	DFNB74
chr10	120185000	chr10	120895000	1	0.2895392	1	1	1	0.341842	Msrb3	710000	10000	DFNB74
chr10	120205000	chr10	120895000	2	0.05024413	1	1	1	0.356341	Msrb3	690000	10000	DFNB74
chr10	120215000	chr10	120895000	6	2.327077e-06	0.02130075	1	1	0.36291	Msrb3	680000	10000	DFNB74
chr10	120225000	chr10	120895000	4	0.000577569	1	1	1	0.369254	Msrb3	670000	10000	DFNB74
chr10	120235000	chr10	120895000	2	0.05520219	1	1	1	0.375872	Msrb3	660000	10000	DFNB74
chr10	120245000	chr10	120895000	1	0.3182926	1	1	1	0.383155	Msrb3	650000	10000	DFNB74
chr10	120255000	chr10	120895000	11	5.728819e-13	1.93385e-08	1	1	0.391062	Msrb3	640000	10000	DFNB74
chr10	120265000	chr10	120895000	1	0.3293096	1	1	1	0.399448	Msrb3	630000	10000	DFNB74
chr10	120275000	chr10	120895000	1	0.3351299	1	1	1	0.408164	Msrb3	620000	10000	DFNB74
chr10	120285000	chr10	120895000	1	0.3410205	1	1	1	0.417063	Msrb3	610000	10000	DFNB74
chr10	120295000	chr10	120895000	2	0.06865566	1	1	1	0.425998	Msrb3	600000	10000	DFNB74
chr10	120305000	chr10	120895000	4	0.0010555	1	1	1	0.434924	Msrb3	590000	10000	DFNB74
chr10	120315000	chr10	120895000	4	0.001140104	1	1	1	0.4442	Msrb3	580000	10000	DFNB74
chr10	120325000	chr10	120895000	1	0.3650991	1	1	1	0.454286	Msrb3	570000	10000	DFNB74
chr10	120335000	chr10	120895000	3	0.01190338	1	1	1	0.46545	Msrb3	560000	10000	DFNB74
chr10	120355000	chr10	120895000	5	0.000155069	0.5080301	1	1	0.488774	Msrb3	540000	10000	DFNB74
chr10	120365000	chr10	120895000	3	0.01436975	1	1	1	0.499764	Msrb3	530000	10000	DFNB74
chr10	120375000	chr10	120895000	2	0.09344286	1	1	1	0.510624	Msrb3	520000	10000	DFNB74
chr10	120415000	chr10	120895000	1	0.4313626	1	1	1	0.564512	Msrb3	480000	10000	DFNB74
chr10	120425000	chr10	120895000	1	0.4406602	1	1	1	0.580998	Msrb3	470000	10000	DFNB74
chr10	120445000	chr10	120895000	1	0.4573705	1	1	1	0.611328	Msrb3	450000	10000	DFNB74
chr10	120455000	chr10	120895000	3	0.02580061	1	1	1	0.626372	Msrb3	440000	10000	DFNB74
chr10	120465000	chr10	120895000	1	0.4740567	1	1	1	0.642562	Msrb3	430000	10000	DFNB74
chr10	120475000	chr10	120895000	5	0.000604978	1	1	1	0.660039	Msrb3	420000	10000	DFNB74
chr10	120485000	chr10	120895000	1	0.4928357	1	1	1	0.67892	Msrb3	410000	10000	DFNB74
chr10	120495000	chr10	120895000	2	0.1555684	1	1	1	0.699319	Msrb3	400000	10000	DFNB74
chr10	120505000	chr10	120895000	3	0.03679066	1	1	1	0.721352	Msrb3	390000	10000	DFNB74
chr10	120515000	chr10	120895000	2	0.1716229	1	1	1	0.745097	Msrb3	380000	10000	DFNB74
chr10	120525000	chr10	120895000	1	0.5369054	1	1	1	0.769824	Msrb3	370000	10000	DFNB74
chr10	120535000	chr10	120895000	1	0.5479898	1	1	1	0.794051	Msrb3	360000	10000	DFNB74
chr10	120555000	chr10	120895000	1	0.5690094	1	1	1	0.841669	Msrb3	340000	10000	DFNB74
chr10	120565000	chr10	120895000	3	0.05760876	1	1	1	0.867475	Msrb3	330000	10000	DFNB74
chr10	120575000	chr10	120895000	3	0.06223636	1	1	1	0.896222	Msrb3	320000	10000	DFNB74
chr10	120585000	chr10	120895000	5	0.002673032	1	1	1	0.928197	Msrb3	310000	10000	DFNB74
chr10	120595000	chr10	120895000	1	0.6181691	1	1	1	0.962777	Msrb3	300000	10000	DFNB74
chr10	120605000	chr10	120895000	2	0.2639836	1	1	1	0.9993	Msrb3	290000	10000	DFNB74
chr10	120615000	chr10	120895000	1	0.6455342	1	1	1	1.037143	Msrb3	280000	10000	DFNB74
chr10	120625000	chr10	120895000	2	0.2923977	1	1	1	1.07661	Msrb3	270000	10000	DFNB74
chr10	120645000	chr10	120895000	2	0.3248177	1	1	1	1.165358	Msrb3	250000	10000	DFNB74
chr10	120655000	chr10	120895000	1	0.703698	1	1	1	1.216376	Msrb3	240000	10000	DFNB74
chr10	120665000	chr10	120895000	5	0.00968697	1	1	1	1.268911	Msrb3	230000	10000	DFNB74
chr10	120675000	chr10	120895000	2	0.3807572	1	1	1	1.32145	Msrb3	220000	10000	DFNB74
chr10	120685000	chr10	120895000	3	0.1620852	1	1	1	1.381649	Msrb3	210000	10000	DFNB74
chr10	120715000	chr10	120895000	1	0.8000442	1	1	1	1.609659	Msrb3	180000	10000	DFNB74
chr10	120725000	chr10	120895000	3	0.2404564	1	1	1	1.691203	Msrb3	170000	10000	DFNB74
chr10	120735000	chr10	120895000	2	0.5338118	1	1	1	1.788764	Msrb3	160000	10000	DFNB74
chr10	120745000	chr10	120895000	3	0.2943479	1	1	1	1.892843	Msrb3	150000	10000	DFNB74
chr10	120755000	chr10	120895000	3	0.3273899	1	1	1	2.015023	Msrb3	140000	10000	DFNB74
chr10	120765000	chr10	120895000	3	0.3658199	1	1	1	2.157315	Msrb3	130000	10000	DFNB74
chr10	120775000	chr10	120895000	1	0.9015919	1	1	1	2.318632	Msrb3	120000	10000	DFNB74
chr10	120785000	chr10	120895000	3	0.4579758	1	1	1	2.506979	Msrb3	110000	10000	DFNB74
chr10	120805000	chr10	120895000	2	0.8022378	1	1	1	3.009309	Msrb3	90000	10000	DFNB74
chr10	120815000	chr10	120895000	3	0.6535705	1	1	1	3.365564	Msrb3	80000	10000	DFNB74
chr10	120825000	chr10	120895000	7	0.09311061	1	1	1	3.823551	Msrb3	70000	10000	DFNB74
chr10	120835000	chr10	120895000	5	0.45747	1	1	1	4.44523	Msrb3	60000	10000	DFNB74
chr10	120845000	chr10	120895000	2	0.9700009	1	1	1	5.355983	Msrb3	50000	10000	DFNB74
chr10	120855000	chr10	120895000	2	0.9909739	1	1	1	6.75612	Msrb3	40000	10000	DFNB74
chr10	120865000	chr10	120895000	9	0.5838835	1	1	1	9.305653	Msrb3	30000	10000	DFNB74
chr10	120875000	chr10	120895000	14	0.6450791	1	1	1	15.087295	Msrb3	20000	10000	DFNB74
chr10	120885000	chr10	120895000	52	0.1220307	1	1	1	43.744166	Msrb3	10000	10000	DFNB74
chr10	120895000	chr10	120895000	117	1.589804e-05	0.07556567	1	1	77.315	Msrb3	0	10000	DFNB74
chr10	120875000	chr10	120905000	6	0.9016495	1	1	1	9.305653	Msrb3	30000	10000	DFNB74
chr10	120895000	chr10	120905000	46	0.3863571	1	1	1	43.744166	Msrb3	10000	10000	DFNB74
chr10	120875000	chr10	120915000	9	0.2397107	1	1	1	6.75612	Msrb3	40000	10000	DFNB74
chr10	120895000	chr10	120915000	16	0.4408518	1	1	1	15.087295	Msrb3	20000	10000	DFNB74
chr10	120875000	chr10	120925000	3	0.9023031	1	1	1	5.355983	Msrb3	50000	10000	DFNB74
chr10	120895000	chr10	120925000	10	0.4527949	1	1	1	9.305653	Msrb3	30000	10000	DFNB74
chr10	120875000	chr10	120935000	2	0.9361035	1	1	1	4.44523	Msrb3	60000	10000	DFNB74
chr10	120895000	chr10	120935000	9	0.2397107	1	1	1	6.75612	Msrb3	40000	10000	DFNB74
chr10	120875000	chr10	120945000	4	0.5313214	1	1	1	3.823551	Msrb3	70000	10000	DFNB74
chr10	120895000	chr10	120945000	8	0.1730945	1	1	1	5.355983	Msrb3	50000	10000	DFNB74
chr10	120895000	chr10	120955000	7	0.161997	1	1	1	4.44523	Msrb3	60000	10000	DFNB74
chr10	120875000	chr10	120965000	3	0.5788922	1	1	1	3.009309	Msrb3	90000	10000	DFNB74
chr10	120895000	chr10	120965000	4	0.5313214	1	1	1	3.823551	Msrb3	70000	10000	DFNB74
chr10	120875000	chr10	120975000	4	0.2937695	1	1	1	2.735592	Msrb3	100000	10000	DFNB74
chr10	120895000	chr10	120975000	2	0.8492024	1	1	1	3.365564	Msrb3	80000	10000	DFNB74
chr10	120875000	chr10	120985000	1	0.9184859	1	1	1	2.506979	Msrb3	110000	10000	DFNB74
chr10	120895000	chr10	120985000	6	0.08485934	1	1	1	3.009309	Msrb3	90000	10000	DFNB74
chr10	120875000	chr10	120995000	3	0.4088959	1	1	1	2.318632	Msrb3	120000	10000	DFNB74
chr10	120895000	chr10	120995000	1	0.9351444	1	1	1	2.735592	Msrb3	100000	10000	DFNB74
chr10	120875000	chr10	121005000	1	0.8843649	1	1	1	2.157315	Msrb3	130000	10000	DFNB74
chr10	120895000	chr10	121005000	4	0.2439167	1	1	1	2.506979	Msrb3	110000	10000	DFNB74
chr10	120875000	chr10	121015000	3	0.3273899	1	1	1	2.015023	Msrb3	140000	10000	DFNB74
chr10	120895000	chr10	121015000	3	0.4088959	1	1	1	2.318632	Msrb3	120000	10000	DFNB74
chr10	120875000	chr10	121025000	2	0.5642137	1	1	1	1.892843	Msrb3	150000	10000	DFNB74
chr10	120895000	chr10	121025000	3	0.3658199	1	1	1	2.157315	Msrb3	130000	10000	DFNB74
chr10	120895000	chr10	121035000	3	0.3273899	1	1	1	2.015023	Msrb3	140000	10000	DFNB74
chr10	120895000	chr10	121045000	5	0.04350244	1	1	1	1.892843	Msrb3	150000	10000	DFNB74
chr10	120875000	chr10	121055000	1	0.8000442	1	1	1	1.609659	Msrb3	180000	10000	DFNB74
chr10	120895000	chr10	121055000	1	0.8328334	1	1	1	1.788764	Msrb3	160000	10000	DFNB74
chr10	120875000	chr10	121065000	1	0.7821813	1	1	1	1.524092	Msrb3	190000	10000	DFNB74
chr10	120895000	chr10	121065000	2	0.5040175	1	1	1	1.691203	Msrb3	170000	10000	DFNB74
chr10	120875000	chr10	121075000	1	0.7644144	1	1	1	1.445681	Msrb3	200000	10000	DFNB74
chr10	120895000	chr10	121075000	1	0.8000442	1	1	1	1.609659	Msrb3	180000	10000	DFNB74
chr10	120895000	chr10	121085000	3	0.1972247	1	1	1	1.524092	Msrb3	190000	10000	DFNB74
chr10	120875000	chr10	121105000	1	0.7188623	1	1	1	1.268911	Msrb3	230000	10000	DFNB74
chr10	120875000	chr10	121115000	1	0.703698	1	1	1	1.216376	Msrb3	240000	10000	DFNB74
chr10	120895000	chr10	121115000	1	0.7332517	1	1	1	1.32145	Msrb3	220000	10000	DFNB74
chr10	120895000	chr10	121125000	2	0.3621237	1	1	1	1.268911	Msrb3	230000	10000	DFNB74
chr10	120875000	chr10	121135000	3	0.1034244	1	1	1	1.118926	Msrb3	260000	10000	DFNB74
chr10	120895000	chr10	121135000	3	0.1240834	1	1	1	1.216376	Msrb3	240000	10000	DFNB74
chr10	120875000	chr10	121145000	4	0.02404945	1	1	1	1.07661	Msrb3	270000	10000	DFNB74
chr10	120895000	chr10	121145000	1	0.6881891	1	1	1	1.165358	Msrb3	250000	10000	DFNB74
chr10	120895000	chr10	121155000	2	0.3078943	1	1	1	1.118926	Msrb3	260000	10000	DFNB74
chr10	120875000	chr10	121165000	1	0.631863	1	1	1	0.9993	Msrb3	290000	10000	DFNB74
chr10	120895000	chr10	121165000	1	0.6592512	1	1	1	1.07661	Msrb3	270000	10000	DFNB74
chr10	120875000	chr10	121175000	1	0.6181691	1	1	1	0.962777	Msrb3	300000	10000	DFNB74
chr10	120895000	chr10	121175000	4	0.02135064	1	1	1	1.037143	Msrb3	280000	10000	DFNB74
chr10	120895000	chr10	121185000	4	0.01894527	1	1	1	0.9993	Msrb3	290000	10000	DFNB74
chr10	120875000	chr10	121195000	2	0.2261357	1	1	1	0.896222	Msrb3	320000	10000	DFNB74
chr10	120895000	chr10	121195000	4	0.01679032	1	1	1	0.962777	Msrb3	300000	10000	DFNB74
chr10	120875000	chr10	121215000	1	0.5690094	1	1	1	0.841669	Msrb3	340000	10000	DFNB74
chr10	120875000	chr10	121225000	1	0.5585128	1	1	1	0.817606	Msrb3	350000	10000	DFNB74
chr10	120895000	chr10	121225000	6	0.000283081	0.8608703	1	1	0.867475	Msrb3	330000	10000	DFNB74
chr10	120895000	chr10	121235000	1	0.5690094	1	1	1	0.841669	Msrb3	340000	10000	DFNB74
chr10	120875000	chr10	121245000	1	0.5369054	1	1	1	0.769824	Msrb3	370000	10000	DFNB74
chr10	120895000	chr10	121245000	5	0.001551147	1	1	1	0.817606	Msrb3	350000	10000	DFNB74
chr10	120875000	chr10	121255000	6	0.000126037	0.4226685	1	1	0.745097	Msrb3	380000	10000	DFNB74
chr10	120895000	chr10	121255000	4	0.008853603	1	1	1	0.794051	Msrb3	360000	10000	DFNB74
chr10	120875000	chr10	121265000	3	0.03679066	1	1	1	0.721352	Msrb3	390000	10000	DFNB74
chr10	120895000	chr10	121265000	9	1.312057e-07	0.001522253	1	1	0.769824	Msrb3	370000	10000	DFNB74
chr10	120875000	chr10	121275000	1	0.5030766	1	1	1	0.699319	Msrb3	400000	10000	DFNB74
chr10	120895000	chr10	121275000	2	0.1716229	1	1	1	0.745097	Msrb3	380000	10000	DFNB74
chr10	120875000	chr10	121285000	2	0.1485116	1	1	1	0.67892	Msrb3	410000	10000	DFNB74
chr10	120895000	chr10	121285000	1	0.5139052	1	1	1	0.721352	Msrb3	390000	10000	DFNB74
chr10	120895000	chr10	121295000	2	0.1555684	1	1	1	0.699319	Msrb3	400000	10000	DFNB74
chr10	120895000	chr10	121305000	3	0.03162727	1	1	1	0.67892	Msrb3	410000	10000	DFNB74
chr10	120895000	chr10	121315000	2	0.1420402	1	1	1	0.660039	Msrb3	420000	10000	DFNB74
chr10	120875000	chr10	121325000	2	0.1256456	1	1	1	0.611328	Msrb3	450000	10000	DFNB74
chr10	120895000	chr10	121325000	2	0.1361056	1	1	1	0.642562	Msrb3	430000	10000	DFNB74
chr10	120895000	chr10	121335000	6	4.918611e-05	0.1881287	1	1	0.626372	Msrb3	440000	10000	DFNB74
chr10	120895000	chr10	121345000	1	0.4573705	1	1	1	0.611328	Msrb3	450000	10000	DFNB74
chr10	120895000	chr10	121355000	1	0.4493481	1	1	1	0.596653	Msrb3	460000	10000	DFNB74
chr10	120875000	chr10	121365000	2	0.1053546	1	1	1	0.548823	Msrb3	490000	10000	DFNB74
chr10	120875000	chr10	121385000	1	0.4067077	1	1	1	0.522068	Msrb3	510000	10000	DFNB74
chr10	120875000	chr10	121405000	1	0.3933259	1	1	1	0.499764	Msrb3	530000	10000	DFNB74
chr10	120895000	chr10	121405000	1	0.4067077	1	1	1	0.522068	Msrb3	510000	10000	DFNB74
chr10	7595000	chr10	126045000	1	0.002112384	1	1	1	0.002115	Lrp11	118450000	10000
chr10	7585000	chr10	129025000	1	0.002039481	1	1	1	0.002042	Lrp11	121440000	10000
chr10	7585000	chr10	129795000	1	0.002019793	1	1	1	0.002022	Lrp11	122210000	10000
chr10	7585000	chr10	130315000	1	0.002006274	1	1	1	0.002008	Lrp11	122730000	10000
chr10	53345000	chr10	124575000	1	0.003003225	1	1	1	0.003008	Cep85l	71230000	10000
chr10	53375000	chr10	125455000	1	0.002983673	1	1	1	0.002988	Cep85l	72080000	10000
chr10	53355000	chr10	126835000	1	0.002952322	1	1	1	0.002957	Cep85l	73480000	10000
chr10	53355000	chr10	129225000	1	0.002901082	1	1	1	0.002905	Cep85l	75870000	10000
chr10	53375000	chr10	129665000	1	0.002892354	1	1	1	0.002897	Cep85l	76290000	10000
chr10	81625000	chr10	121555000	1	0.004130967	1	1	1	0.00414	Ankrd24	39930000	10000
chr10	81625000	chr10	122825000	1	0.004065029	1	1	1	0.004073	Ankrd24	41200000	10000
chr10	81625000	chr10	122845000	1	0.004064007	1	1	1	0.004072	Ankrd24	41220000	10000
chr10	81625000	chr10	122935000	1	0.004059416	1	1	1	0.004068	Ankrd24	41310000	10000
chr10	81625000	chr10	125165000	1	0.003948943	1	1	1	0.003957	Ankrd24	43540000	10000
chr10	81625000	chr10	125955000	1	0.003911291	1	1	1	0.003919	Ankrd24	44330000	10000
chr10	81625000	chr10	126645000	1	0.003879025	1	1	1	0.003887	Ankrd24	45020000	10000
chr10	81625000	chr10	126775000	1	0.00387301	1	1	1	0.003881	Ankrd24	45150000	10000
chr10	81625000	chr10	126785000	1	0.003872548	1	1	1	0.00388	Ankrd24	45160000	10000
chr10	81345000	chr10	126855000	1	0.003856457	1	1	1	0.003864	Gipc3	45510000	10000	DFNB15/72/95
chr10	81625000	chr10	126905000	1	0.003867015	1	1	1	0.003875	Ankrd24	45280000	10000
chr10	81345000	chr10	127145000	1	0.003843236	1	1	1	0.003851	Gipc3	45800000	10000	DFNB15/72/95
chr10	81625000	chr10	127225000	1	0.003852344	1	1	1	0.00386	Ankrd24	45600000	10000
chr10	81625000	chr10	127245000	1	0.003851431	1	1	1	0.003859	Ankrd24	45620000	10000
chr10	81345000	chr10	127535000	1	0.003825611	1	1	1	0.003833	Gipc3	46190000	10000	DFNB15/72/95
chr10	81345000	chr10	127565000	1	0.003824262	1	1	1	0.003832	Gipc3	46220000	10000	DFNB15/72/95
chr10	81345000	chr10	127615000	1	0.003822017	1	1	1	0.003829	Gipc3	46270000	10000	DFNB15/72/95
chr10	81345000	chr10	127755000	1	0.003815747	1	1	1	0.003823	Gipc3	46410000	10000	DFNB15/72/95
chr10	81345000	chr10	128095000	2	7.231499e-06	0.04535749	1	1	0.003808	Gipc3	46750000	10000	DFNB15/72/95
chr10	81625000	chr10	128165000	1	0.003809945	1	1	1	0.003817	Ankrd24	46540000	10000
chr10	81345000	chr10	128345000	3	9.096096e-09	0.000148135	1	1	0.003797	Gipc3	47000000	10000	DFNB15/72/95
chr10	81625000	chr10	128425000	1	0.003798399	1	1	1	0.003806	Ankrd24	46800000	10000
chr10	81625000	chr10	128475000	1	0.003796188	1	1	1	0.003803	Ankrd24	46850000	10000
chr10	81345000	chr10	128495000	1	0.003782981	1	1	1	0.00379	Gipc3	47150000	10000	DFNB15/72/95
chr10	81625000	chr10	128525000	1	0.00379398	1	1	1	0.003801	Ankrd24	46900000	10000
chr10	81625000	chr10	128575000	1	0.003791774	1	1	1	0.003799	Ankrd24	46950000	10000
chr10	81345000	chr10	128595000	1	0.003778601	1	1	1	0.003786	Gipc3	47250000	10000	DFNB15/72/95
chr10	81625000	chr10	128605000	1	0.003790452	1	1	1	0.003798	Ankrd24	46980000	10000
chr10	81625000	chr10	128665000	1	0.003787811	1	1	1	0.003795	Ankrd24	47040000	10000
chr10	81625000	chr10	128735000	1	0.003784736	1	1	1	0.003792	Ankrd24	47110000	10000
chr10	81345000	chr10	128755000	1	0.003771618	1	1	1	0.003779	Gipc3	47410000	10000	DFNB15/72/95
chr10	81625000	chr10	128885000	1	0.003778164	1	1	1	0.003785	Ankrd24	47260000	10000
chr10	81625000	chr10	129725000	1	0.003741834	1	1	1	0.003749	Ankrd24	48100000	10000
chr10	89255000	chr10	122375000	1	0.004522045	1	1	1	0.004532	Ano4	33120000	10000
chr10	89255000	chr10	122415000	1	0.004519554	1	1	1	0.00453	Ano4	33160000	10000
chr10	89255000	chr10	129545000	1	0.004112062	1	1	1	0.004121	Ano4	40290000	10000
chr10	89255000	chr10	129695000	1	0.004104235	1	1	1	0.004113	Ano4	40440000	10000
chr10	89255000	chr10	129945000	1	0.004091255	1	1	1	0.0041	Ano4	40690000	10000
chr10	89255000	chr10	130045000	4	1.167217e-11	3.220463e-07	1	1	0.004094	Ano4	40790000	10000
chr10	107725000	chr10	121795000	1	0.006416331	1	1	1	0.006437	Ptprq	14070000	10000	DFNA73, DFNB84A
chr10	107715000	chr10	122245000	1	0.006313872	1	1	1	0.006334	Ptprq	14530000	10000	DFNA73, DFNB84A
chr10	107715000	chr10	126305000	1	0.005714892	1	1	1	0.005731	Ptprq	18590000	10000	DFNA73, DFNB84A
chr10	107715000	chr10	126695000	1	0.00567227	1	1	1	0.005688	Ptprq	18980000	10000	DFNA73, DFNB84A
chr10	107725000	chr10	126875000	1	0.005653927	1	1	1	0.00567	Ptprq	19150000	10000	DFNA73, DFNB84A
chr10	107725000	chr10	129275000	2	1.465789e-05	0.07159941	1	1	0.005424	Ptprq	21550000	10000	DFNA73, DFNB84A
chr10	107725000	chr10	129385000	1	0.005398938	1	1	1	0.005414	Ptprq	21660000	10000	DFNA73, DFNB84A
chr10	107725000	chr10	130255000	1	0.005317067	1	1	1	0.005331	Ptprq	22530000	10000	DFNA73, DFNB84A
chr10	107725000	chr10	130335000	1	0.005309697	1	1	1	0.005324	Ptprq	22610000	10000	DFNA73, DFNB84A
chr10	107715000	chr10	130595000	4	3.271393e-11	8.304618e-07	1	1	0.005299	Ptprq	22880000	10000	DFNA73, DFNB84A
chr10	120875000	chr10	121455000	2	0.07378093	1	1	1	0.4442	Msrb3	580000	10000	DFNB74
chr10	120895000	chr10	121455000	1	0.3721473	1	1	1	0.46545	Msrb3	560000	10000	DFNB74
chr10	120875000	chr10	121465000	1	0.3526864	1	1	1	0.434924	Msrb3	590000	10000	DFNB74
chr10	120895000	chr10	121495000	1	0.3468826	1	1	1	0.425998	Msrb3	600000	10000	DFNB74
chr10	120895000	chr10	121515000	1	0.3351299	1	1	1	0.408164	Msrb3	620000	10000	DFNB74
chr10	120895000	chr10	121525000	2	0.0614039	1	1	1	0.399448	Msrb3	630000	10000	DFNB74
chr10	120895000	chr10	121545000	1	0.3182926	1	1	1	0.383155	Msrb3	650000	10000	DFNB74
chr10	120895000	chr10	121555000	1	0.3133099	1	1	1	0.375872	Msrb3	660000	10000	DFNB74
chr10	120895000	chr10	121565000	1	0.3087502	1	1	1	0.369254	Msrb3	670000	10000	DFNB74
chr10	120875000	chr10	121595000	1	0.2844537	1	1	1	0.334709	Msrb3	720000	10000	DFNB74
chr10	120875000	chr10	121615000	1	0.2757586	1	1	1	0.322631	Msrb3	740000	10000	DFNB74
chr10	120895000	chr10	121615000	1	0.2844537	1	1	1	0.334709	Msrb3	720000	10000	DFNB74
chr10	120895000	chr10	121635000	2	0.04209623	1	1	1	0.322631	Msrb3	740000	10000	DFNB74
chr10	120895000	chr10	121675000	1	0.2606013	1	1	1	0.301918	Msrb3	780000	10000	DFNB74
chr10	120895000	chr10	121685000	1	0.25652	1	1	1	0.296413	Msrb3	790000	10000	DFNB74
chr10	120895000	chr10	121945000	1	0.1786286	1	1	1	0.19678	Msrb3	1050000	10000	DFNB74
chr10	120875000	chr10	122035000	1	0.1553791	1	1	1	0.168867	Msrb3	1160000	10000	DFNB74
chr10	120875000	chr10	122085000	1	0.1462614	1	1	1	0.15813	Msrb3	1210000	10000	DFNB74
chr10	120895000	chr10	122085000	1	0.1498061	1	1	1	0.162291	Msrb3	1190000	10000	DFNB74
chr10	120895000	chr10	122305000	2	0.007142489	1	1	1	0.12456	Msrb3	1410000	10000	DFNB74
chr10	120895000	chr10	122375000	1	0.108998	1	1	1	0.115409	Msrb3	1480000	10000	DFNB74
chr10	120895000	chr10	122765000	1	0.07570926	1	1	1	0.078729	Msrb3	1870000	10000	DFNB74
chr10	120875000	chr10	123045000	1	0.058873	1	1	1	0.060677	Msrb3	2170000	10000	DFNB74
chr10	120895000	chr10	123065000	1	0.058873	1	1	1	0.060677	Msrb3	2170000	10000	DFNB74
chr10	120875000	chr10	126885000	1	0.01203583	1	1	1	0.012109	Msrb3	6010000	10000	DFNB74
chr10	120875000	chr10	127095000	1	0.01156157	1	1	1	0.011629	Msrb3	6220000	10000	DFNB74
chr10	120875000	chr10	127235000	2	6.378031e-05	0.2360345	1	1	0.011337	Msrb3	6360000	10000	DFNB74
chr10	120875000	chr10	127405000	1	0.0109504	1	1	1	0.011011	Msrb3	6530000	10000	DFNB74
chr10	120875000	chr10	127575000	1	0.0106564	1	1	1	0.010714	Msrb3	6700000	10000	DFNB74
chr10	120895000	chr10	127755000	1	0.010404	1	1	1	0.010458	Msrb3	6860000	10000	DFNB74
chr10	120895000	chr10	128115000	1	0.009913364	1	1	1	0.009963	Msrb3	7220000	10000	DFNB74
chr10	120875000	chr10	128315000	1	0.009659662	1	1	1	0.009707	Msrb3	7440000	10000	DFNB74
chr10	120875000	chr10	128435000	1	0.009534048	1	1	1	0.00958	Msrb3	7560000	10000	DFNB74
chr10	120895000	chr10	128765000	1	0.009245248	1	1	1	0.009288	Msrb3	7870000	10000	DFNB74
chr10	120895000	chr10	128915000	1	0.009121202	1	1	1	0.009163	Msrb3	8020000	10000	DFNB74
chr10	120895000	chr10	129855000	1	0.008478852	1	1	1	0.008515	Msrb3	8960000	10000	DFNB74
chr10	28435000	chr11	5805000	2	0.07002188	1	1	1	0.430893	Pgam2	NA	10000
chr10	29655000	chr11	5805000	1	0.3500714	1	1	1	0.430893	Pgam2	NA	10000
chr10	35775000	chr11	5805000	1	0.3500714	1	1	1	0.430893	Pgam2	NA	10000
chr10	40685000	chr11	5805000	1	0.3500714	1	1	1	0.430893	Pgam2	NA	10000
chr10	42005000	chr11	5805000	1	0.3500714	1	1	1	0.430893	Pgam2	NA	10000
[truncated: 252,597 more rows]
